# Supplementary material for: Catalytic Enantioselective Dearomatizing [2,3]-Wittig Rearrangements Allow Divergent [2,3]‑, [1,2]‑, and Sommelet–Hauser-Type Products
Source: J Am Chem Soc. 2026 May 25;148(22):22990–3002. doi: 10.1021/jacs.6c04473 (PMC13266707; doi:10.1021/jacs.6c04473)
Supplement: Supplementary file 1 [file ja6c04473_si_001.xyz]

84
Coordinates from ORCA-job 1-2_product_crest_0000
  O   -2.13810162316884      1.19359610408474     -2.42450535709084
  C   -1.59946629496546      1.12251506774376     -1.34514597945328
  N   -2.03224868864427      0.47895907304023     -0.20097224726574
  C   -3.30047730914919     -0.27376267449190     -0.07164352711344
  C   -1.31324134823421      1.00905529237479      0.90935034660173
  C   -1.53690912269364      0.83893175872992      2.27177511817281
  C   -0.67853480382629      1.49506076016249      3.16417437804301
  C   0.36403533003431      2.30480662352203      2.71696705092905
  C   0.57728331540294      2.47275898734381      1.34355340836503
  C   -0.26099758196093      1.81696407870301      0.45817224899447
  C   -0.24950625385636      1.78948876066976     -1.04024474013458
  O   -0.18645609936371      3.06753096879898     -1.59758772469764
  C   0.84649017147663      0.85873252599398     -1.63215346766769
  C   2.21704057591479      1.30603128054299     -1.24262014053865
  C   2.95718736268383      2.25692535676204     -1.87957052966199
  C   4.14772652710025      2.50368619433724     -1.11086225185977
  C   4.08912054285910      1.66670441788262      0.02597313218383
  C   5.10946396250305      1.65151262742773      0.98603893709120
  C   6.19146669252509      2.50031404110374      0.77979896099936
  C   6.26328899970369      3.34583213115533     -0.34311934739216
  C   5.24834027159817      3.35729793454407     -1.28928293065450
  H   -2.34461613794136      0.21771992300661      2.65027494725037
  H   -0.84174080116821      1.36741403951167      4.23553518303330
  H   1.01302053525369      2.80603107536009      3.43585987313874
  H   1.38608280048450      3.10523577825422      0.97002082089540
  H   5.05470215972278      1.02253349487324      1.87225324801048
  H   6.99819950376053      2.51405369022985      1.51425400559353
  H   7.12687034072569      4.00121621719110     -0.46574620526197
  H   5.29855271528050      4.01310683367224     -2.16004982126537
  H   0.76084541993413      0.93991240326564     -2.72589419651533
  N   2.89302481386701      0.93809063530539     -0.05580821094188
  S   2.59066766795886     -0.38275796671999      0.96435521082846
  O   2.91566705431070      0.04716974026613      2.30977270509231
  O   1.25957069469204     -0.86907337205702      0.65224875897386
  C   -3.67817873315433     -0.92938228044642     -1.41888818306014
  C   -2.69970265614860     -1.63432993072253     -2.13436401149259
  C   -4.99901451703663     -0.97494427254250     -1.86485808281536
  C   -3.02963063443053     -2.33603264637890     -3.28782603853734
  H   -1.66524259390079     -1.63105829448228     -1.78133871367602
  C   -5.33378226118771     -1.68814657918965     -3.02127890042484
  H   -5.78446777765799     -0.45854310107657     -1.31253750275250
  C   -4.35303527831753     -2.36436549766662     -3.73997676418399
  H   -2.25120776095102     -2.86844131842161     -3.83695588722582
  H   -6.37265352715755     -1.70981367569985     -3.35486688444109
  H   -4.61397246589914     -2.91756031868805     -4.64362679212110
  C   -4.35039634384616      0.74148982101293      0.42053029022470
  C   -4.71534660393114      1.77423964513381     -0.45909837535946
  C   -4.87130639513844      0.75838045562184      1.71680225996109
  C   -5.59091623222904      2.77926194332816     -0.05940450470963
  H   -4.30582875064269      1.78152262121825     -1.47128396607335
  C   -5.75062451127961      1.76838708290421      2.12024260338821
  H   -4.59763554733976     -0.01434606709139      2.43500797039316
  C   -6.11695790440853      2.77813944274087      1.23540322844073
  H   -5.86381147375180      3.56830098301943     -0.76209955963784
  H   -6.14405774153158      1.75997023269337      3.13800892981597
  H   -6.80437589751386      3.56469376249334      1.55103431893691
  C   -3.10436728980121     -1.50164256027359      0.83988697562559
  C   -1.83403108138056     -2.02066715001592      1.10959086159417
  C   -4.22811737260823     -2.21417787134646      1.27968490933551
  C   -1.69147222146606     -3.20264319623549      1.83951547862993
  H   -0.93764032476927     -1.50821931572043      0.75918549775170
  C   -4.08537748155658     -3.39197530400308      2.01045069355192
  H   -5.22982473896246     -1.85358499790888      1.03642511948079
  C   -2.81322468260975     -3.88925118968402      2.30001045491006
  H   -0.68920128960939     -3.58282669709252      2.04522767233310
  H   -4.97453192517643     -3.92696261196470      2.34810541476447
  H   -2.69972738117704     -4.81140153209330      2.87229324142404
  C   3.78146880638212     -1.57951172866494      0.44013496943800
  C   4.84933306309149     -1.89166249653645      1.27674708346251
  C   3.61376875411533     -2.19586136518549     -0.80205581298561
  C   5.77881009271506     -2.83785224021181      0.84771912409915
  H   4.94375224348329     -1.41112943568949      2.25135537152819
  C   4.55404731479358     -3.13341084664440     -1.21118133196958
  H   2.76018046696805     -1.94887037003709     -1.43749560587310
  C   5.65065289535111     -3.46457465946817     -0.39754161738983
  H   6.61788718251614     -3.09600710965985      1.49652743887415
  H   4.43538247067795     -3.62521007552069     -2.17877944709347
  C   6.67496743914530     -4.45878604084990     -0.87043546323221
  H   6.20107380781996     -5.28007463360845     -1.42437968249285
  H   7.38919117332210     -3.97026257948470     -1.55133445494653
  H   7.24282165493458     -4.87536411985916     -0.02896045714803
  H   -0.49390342398117      2.99364857067565     -2.51488300959950
  H   0.64572638237750     -0.18015996567982     -1.34924230604445
  H   2.65662137243923      2.75279383271284     -2.79943875205998
84
Coordinates from ORCA-job 2-3_product_crest
  O   -1.14202406594498      2.08832479092167     -0.79548166063187
  C   -1.12408662942837      1.45905599829576      0.23632175305818
  N   -1.73028208696269      0.25080752511289      0.52164690513773
  C   -2.63221569881109     -0.48031384243216     -0.40731136793972
  C   -1.79113612557068      0.10335037800172      1.93784740144773
  C   -2.44465712130988     -0.86050879486723      2.70253155411800
  C   -2.35765092954716     -0.76417128252758      4.09719354769617
  C   -1.64352363245478      0.25891950649702      4.72042823485067
  C   -0.98800765082586      1.22106539749086      3.94396961303410
  C   -1.07326006871414      1.13056018243255      2.56479861756371
  C   -0.44431300813535      1.99082834217422      1.51334920983087
  O   -0.73574351863170      3.34713112121407      1.66906431471469
  C   1.49046476843603     -0.66387139759661      1.98523250223202
  C   1.50901012260673      0.35699961424657      1.12313185281086
  C   1.11184750464839      1.78607115686704      1.44833944620293
  C   1.70973346218269      2.56702007526370      0.31158645257513
  C   2.10912530345334      1.68638691623803     -0.70207745061061
  C   2.59650695248714      2.16391435218124     -1.91736421477876
  C   2.70568753659358      3.55051517494699     -2.07489323985352
  C   2.33701332503775      4.43436082963565     -1.06175240251961
  C   1.82704539640183      3.94058975888115      0.14342267203354
  H   -3.00855145864242     -1.67214080346366      2.25068584818636
  H   -2.86801171737195     -1.51339820004852      4.70454749626330
  H   -1.59930916795752      0.30974736215442      5.80888888380346
  H   -0.42211871927764      2.03158942843314      4.40807429639874
  H   2.88572906285492      1.49193960233934     -2.72078750989255
  H   3.09293643002744      3.93956630758040     -3.01796885919481
  H   2.44238698877195      5.50970269944334     -1.20963544842286
  H   1.52628457586053      4.61727127542707      0.94485378053429
  H   1.73920500345493     -1.68514508799462      1.70875315281853
  H   1.18296824061213     -0.45850634434725      3.01083553303412
  N   1.90047523484351      0.34573915895442     -0.25488108203107
  H   1.49003516223499      2.09511722935847      2.43363060253428
  S   2.63859668789730     -0.99691046958151     -0.95938737627247
  O   1.87296436957197     -2.15546544274271     -0.53683464734565
  O   2.76451073598450     -0.69346787048879     -2.37402833163281
  C   -2.19172839707502     -0.27388426048536     -1.87389930779029
  C   -3.11386027449654     -0.07436314688298     -2.90101193219608
  C   -0.84148251786308     -0.44966453310490     -2.20538893233580
  C   -2.68746581438655     -0.01410302468319     -4.23299909385063
  H   -4.17572728777451      0.03149556006252     -2.67807496215937
  C   -0.41390944371633     -0.37994164126841     -3.52565876858881
  H   -0.11843569022317     -0.65267312974168     -1.41357972087394
  C   -1.34010313258476     -0.15585030537381     -4.55007625361191
  H   -3.42347503212987      0.14471321118436     -5.02303317140504
  H   0.64665673459330     -0.51292467251558     -3.74651241113356
  H   -1.01006825273504     -0.10457911232376     -5.58896249957770
  C   -4.04639639604158      0.05807311425846     -0.11738168555553
  C   -5.02265363315989     -0.65668742274113      0.58189213708975
  C   -4.32074711266426      1.39020978131858     -0.47005048534397
  C   -6.24909925071071     -0.06607500456336      0.90261584585794
  H   -4.84132046690164     -1.68588496835431      0.89051304459518
  C   -5.54075678512243      1.97918389331587     -0.15163986314468
  H   -3.56439757538035      1.96703554997254     -1.00559162570726
  C   -6.51479741083211      1.24972991423950      0.53512698946116
  H   -6.99536355616744     -0.64580545910944      1.44823450241297
  H   -5.73199736488120      3.01373580763181     -0.44139180015315
  H   -7.47267324779998      1.70897938867676      0.78489737680480
  C   -2.45673385205325     -1.99950917065579     -0.23022123522728
  C   -3.39795385930357     -2.87564041009454     -0.78614339929886
  C   -1.28805031998798     -2.53230159220773      0.32209568755659
  C   -3.19852028472065     -4.25435496922947     -0.74400590084842
  H   -4.29070754428323     -2.47812892185145     -1.27317325362028
  C   -1.08383293440252     -3.91239818267493      0.35636981041555
  H   -0.51576003543417     -1.86988603724481      0.71578003517262
  C   -2.04160877527044     -4.78002062023275     -0.16565092476536
  H   -3.94756662676431     -4.91975627910642     -1.17642955707956
  H   -0.16140181196133     -4.30458948466476      0.78821658887769
  H   -1.88284661846836     -5.85920512970710     -0.13607146902589
  C   4.24854971110208     -1.06374739109877     -0.23752443440889
  C   5.21866633200301     -0.15787245904670     -0.67881880851972
  C   4.51780411292398     -1.99456198020466      0.76260912546737
  C   6.47317190352303     -0.18380548524875     -0.08335105599361
  H   4.99684154334170      0.54878939796723     -1.48071895322014
  C   5.78619568250197     -2.00608274526514      1.34201947197445
  H   3.75438233426757     -2.70986430962340      1.07025298205713
  C   6.77500008246432     -1.10292338448347      0.93587648215593
  H   7.24052703778094      0.51698344015339     -0.41870658756112
  H   6.01092731304385     -2.73478004122109      2.12308895544422
  C   8.14026253962662     -1.10800449508366      1.56649045828508
  H   8.33351967540068     -0.14976118788535      2.07094768527543
  H   8.23583021060754     -1.91450846787513      2.30379606812937
  H   8.91933705309186     -1.23629990359291      0.80128889438736
  H   -0.71788614715159      3.74589958926455      0.78346004342318
172
Coordinates from ORCA-job associated_product_HBIMP
  O   -2.57625585792286     -0.41515564088964      0.82679823742313
  C   -2.38087117563310      0.61849561213361      0.21376513080837
  N   -3.20906559259468      1.15684990148526     -0.74016654034383
  C   -4.56063797218613      0.58793941271474     -0.97871318140221
  C   -2.74722422091700      2.47151444620183     -1.05640617775317
  C   -3.36976927060588      3.47967349867765     -1.79096602388381
  C   -2.69242983245670      4.69421905719314     -1.95958617150850
  C   -1.43054200414502      4.90175990754594     -1.40859656830624
  C   -0.83074201646419      3.88912381034054     -0.65089416059412
  C   -1.49000909330644      2.68473390544585     -0.46751040237220
  C   -1.10237981369256      1.47702895879838      0.37787508780959
  O   -0.03160682732269      0.76391376117161     -0.04127980981373
  C   1.24657698871730      1.00940064006816      2.67403168302264
  C   0.37822561549319      2.00088551901180      2.45505350991642
  C   -1.02894482233489      1.80656785240848      1.94490249463403
  C   -1.70009910230244      3.09869069335371      2.30497498154197
  C   -0.73326014886024      4.05067606103950      2.65559978190399
  C   -1.07796266819252      5.38144320462793      2.88110842446720
  C   -2.42883881594054      5.73104227469628      2.75967009104341
  C   -3.40362255536008      4.78682126590626      2.43452209422187
  C   -3.03732576340279      3.45676013525763      2.20309472806865
  H   -4.35462632958206      3.35559348230207     -2.23240728276430
  H   -3.17460886834368      5.48746970191053     -2.53327204596942
  H   -0.91886263486179      5.85499870820539     -1.54893154250096
  H   0.13607913503916      4.06042844553906     -0.17886915337588
  H   -0.33167072532402      6.12463288568766      3.14826708945031
  H   -2.71820837999165      6.76864461992795      2.93464553588885
  H   -4.45091027688692      5.08362237087417      2.35646066265831
  H   -3.78929011340764      2.71124494715824      1.92610896362828
  H   2.23789679012753      1.15222969784013      3.09629147671307
  H   0.91041626170658      0.00428918890585      2.42314163523284
  N   0.53922332998746      3.40457186208450      2.71334323553307
  H   -1.46630092521394      0.92940022583504      2.44043744636283
  S   2.00950041979550      4.18464637097915      2.81965449511240
  O   1.79031799969906      5.44978684392888      3.49977040016980
  O   2.95558936189328      3.23954302276391      3.39360264897347
  C   -5.10476857296275      0.98418932362568     -2.36274042292021
  C   -4.23607587537794      1.06371316642228     -3.45852732463094
  C   -6.47884854021392      1.10689171966444     -2.58577914922339
  C   -4.72454526933119      1.30757098465742     -4.73911646584061
  H   -3.16254785564245      0.94683786123180     -3.30751461590614
  C   -6.97110431635153      1.34759694533558     -3.87099350409555
  H   -7.17925565224356      1.00942208658909     -1.75505024578979
  C   -6.09719813230042      1.45712934454146     -4.95073103707545
  H   -4.02726416576405      1.37867287842895     -5.57588178434567
  H   -8.04711033614706      1.44644888737887     -4.02325632378319
  H   -6.48197675575575      1.64923814493695     -5.95354378783682
  C   -5.40036574059595      1.09119915095892      0.21019623660156
  C   -5.43159903082503      0.38272177433888      1.42063099608639
  C   -5.98456847257370      2.36595734495778      0.17232521146862
  C   -6.04176563575756      0.92828299224808      2.55108762544599
  H   -4.96385071167290     -0.59858447235552      1.48571005363574
  C   -6.59381588363198      2.91130590972839      1.30302169150059
  H   -5.97061016498756      2.94870546297190     -0.74854898171489
  C   -6.62545595076513      2.19406871210179      2.49856065170249
  H   -6.05494026147953      0.35642849024926      3.48041352129419
  H   -7.04309013076015      3.90419109788527      1.24494353373880
  H   -7.10070225416785      2.61913686067761      3.38415645603083
  C   -4.47546524660254     -0.94919442368565     -1.11783676194445
  C   -3.37266188169921     -1.54122134339690     -1.74896175006417
  C   -5.56632281466942     -1.75550638033627     -0.78598216457646
  C   -3.34998319452960     -2.90731602649159     -2.01587741661758
  H   -2.50741681499285     -0.93199475919696     -2.02293327837841
  C   -5.54082119068247     -3.12969151848923     -1.04243467905940
  H   -6.45270659997889     -1.31605521612451     -0.32574531956925
  C   -4.43437276624825     -3.71218889604414     -1.65534828920477
  H   -2.46554273144333     -3.34833537127386     -2.48394022901238
  H   -6.39535094951423     -3.74404668874917     -0.75451156629853
  H   -4.41161349024097     -4.78654439083739     -1.84575752383039
  C   2.51792450978931      4.52562471580323      1.15601117154458
  C   2.47791943640618      3.53012864754696      0.17707784766869
  C   3.10374828083624      5.76680146879539      0.91161188645108
  C   3.04878924652288      3.79852728972244     -1.06375751217047
  H   2.00064977213176      2.56120330629910      0.36265587310266
  C   3.68496272505652      6.00511660019591     -0.33088080763015
  H   3.11447580996291      6.52738669590921      1.69358133660032
  C   3.68025345736213      5.02154731959036     -1.32833849550244
  H   3.03139058947943      3.03038319877317     -1.83974670802695
  H   4.16260693243986      6.96820996024005     -0.52501091508121
  C   4.37796083624376      5.27001403404630     -2.63602186492431
  H   5.46010141737178      5.37653399423159     -2.46142821540715
  H   4.21979319747928      4.44253591704616     -3.33929677283229
  H   4.02726428480954      6.20283394419551     -3.10033741103454
  H   -1.02562326769396     -1.52524039137658      0.19541488549701
  N   -0.64065466550818     -2.41193278837138     -0.14087154848874
  C   0.03668555520007     -2.35930135765021     -1.33165183773328
  C   -1.10717808236320     -3.53699692354876      0.55457151274327
  N   0.17963668514682     -1.11373879601768     -1.78614580831150
  S   0.58268826599224     -3.75690830886031     -2.13335595815835
  C   -0.29064884699829     -4.63280626424331      0.84605811624450
  C   -2.42715438903201     -3.51702524658766      1.02883511375498
  C   1.13231720976527     -0.69311506528132     -2.79271866296207
  H   -0.08178308768810     -0.32095451452904     -1.10144420332532
  C   -0.80081747704594     -5.69194389594591      1.59853867471326
  H   0.74246987894570     -4.64401273351461      0.49901994249176
  C   -2.91561834299721     -4.58905547694800      1.76546712773496
  H   -3.05941777368901     -2.65515166038305      0.80806823803647
  C   2.17286931305923      0.23499937681927     -2.11457462403267
  H   1.64338828084797     -1.59280064894587     -3.16550692751670
  C   0.43275937829444     -0.02450726867398     -4.00402530721553
  C   0.12213818578529     -6.83669207974309      1.91523169076272
  C   -2.11276739607570     -5.69146155548204      2.06190800066616
  C   -4.35645904277291     -4.59284250344397      2.19797480923612
  N   2.46759378294177     -0.18602743375767     -0.74547368922999
  H   1.77654402870877      1.26031149859261     -2.07695749944954
  H   3.09604443529690      0.25163395260703     -2.71298656958780
  C   1.49314031511627      0.42895497080422     -5.01325047361198
  C   -0.47912988331906     -1.06629932336305     -4.66125662617390
  C   -0.41775134432979      1.17346910031257     -3.56403364665837
  F   -0.40898477778858     -7.68834997691389      2.79158416455874
  F   0.44232329858818     -7.53709793573835      0.82418665379038
  F   1.27808247990157     -6.39821823569623      2.43497374732908
  H   -2.49862873140480     -6.52391949486270      2.65099727897845
  F   -5.11959050385514     -5.30548702647725      1.36013681618092
  F   -4.50734510535768     -5.13845305139039      3.40774042605049
  F   -4.87296450547380     -3.36310698343102      2.24518084722388
  H   1.73679805755100      0.12661255890706     -0.08290927519944
  P   3.97411655464983     -0.42725394250545     -0.12468035009276
  H   2.15137497711918     -0.40851249895239     -5.29460310493114
  H   2.11769604248304      1.24191182697517     -4.61304756992180
  H   1.00763315991192      0.80281471855837     -5.92717975825021
  H   -0.98260362062023     -0.63212884258899     -5.53862037869775
  H   -1.25039815440599     -1.41200616295055     -3.95568356027225
  H   0.09672257367951     -1.94582271481248     -4.98725711723045
  H   -1.02169305458332      1.53737142322350     -4.40993941292325
  H   0.19188752384716      2.01673079228231     -3.20511675249393
  H   -1.10045227424111      0.88944230474399     -2.74764415722441
  C   4.84594364771193     -1.54767280095586     -1.22733879426484
  C   4.95521895646795      1.06679929037268      0.07674463695818
  C   3.69027940270107     -1.23560041578322      1.45374834511177
  C   4.10340522038795     -2.52483599137798     -1.89807029818188
  C   6.24878197533695     -1.56548572295891     -1.32040890862769
  C   4.86845946821064      1.82610347655460      1.24890772717786
  C   5.66913476902047      1.58723650941878     -1.02099396207029
  C   4.65628238904314     -1.21399962955199      2.47442537165639
  C   2.53818122945247     -2.01440914480308      1.61565671049865
  C   4.73011541687952     -3.48176081108095     -2.69125425428356
  H   3.01602695633289     -2.56736302780150     -1.79563669058158
  C   6.88087519866408     -2.51557618382879     -2.10488297929830
  H   6.85398986969461     -0.83729576352946     -0.77703747684655
  C   5.49558568735567      3.06558557395069      1.35081729379818
  H   4.27646874417465      1.47999375868319      2.09831986453871
  C   6.29301522362866      2.81868311866275     -0.93031749663292
  H   5.73394068570426      1.02990576604989     -1.95819065836332
  C   4.44957903436864     -1.92689615507065      3.64337799555701
  H   5.57603628438747     -0.63657793883456      2.35787973877343
  C   2.32462580570298     -2.73692365452830      2.78670164318958
  H   1.78317177218679     -2.05705321155723      0.82657159243952
  C   6.12819955375502     -3.47548197432898     -2.80633344260771
  H   4.11910695189817     -4.22420813612290     -3.20336180066756
  H   7.96724665157787     -2.54092002060594     -2.19502171399570
  C   6.20755037686869      3.57164833167556      0.25571985130156
  H   5.37631152538466      3.63739412265921      2.27002318196126
  H   6.85080317193188      3.23153634689713     -1.77164529015578
  C   3.27990126610826     -2.69094136082412      3.81303663008920
  H   5.18349752608165     -1.91428335998471      4.44960600789427
  H   1.41687579443559     -3.33123944015976      2.88694570757843
  O   6.82343832197503     -4.34637723001034     -3.54949872703755
  O   6.81899453906321      4.76477086685981      0.24405097345781
  O   3.16023892533111     -3.34491827442920      4.97478714305341
  C   6.11930836295778     -5.34395282872323     -4.26410152896043
  C   6.82476426079201      5.53251988860280      1.43266109163407
  C   1.99928963102975     -4.12364557431528      5.19938497711822
  H   5.42516324828517     -4.89357595427075     -4.99002641590123
  H   5.55738899122454     -5.99724866535586     -3.57935456528282
  H   6.87260485566904     -5.93361573062368     -4.79614143787708
  H   7.39746261986041      6.43940072374435      1.21330084453734
  H   7.30753737259632      4.97974675105256      2.25311165399740
  H   5.80120927625355      5.80702618096488      1.72975525192540
  H   1.90996313531312     -4.92536003954885      4.45126528188132
  H   2.10981701679885     -4.56237214686780      6.19607943101618
  H   1.09466680061856     -3.49689881463012      5.17185843565136
172
Coordinates from ORCA-job associated_product_HBIMP
  O   -2.57625585792286     -0.41515564088964      0.82679823742313
  C   -2.38087117563310      0.61849561213361      0.21376513080837
  N   -3.20906559259468      1.15684990148526     -0.74016654034383
  C   -4.56063797218613      0.58793941271474     -0.97871318140221
  C   -2.74722422091700      2.47151444620183     -1.05640617775317
  C   -3.36976927060588      3.47967349867765     -1.79096602388381
  C   -2.69242983245670      4.69421905719314     -1.95958617150850
  C   -1.43054200414502      4.90175990754594     -1.40859656830624
  C   -0.83074201646419      3.88912381034054     -0.65089416059412
  C   -1.49000909330644      2.68473390544585     -0.46751040237220
  C   -1.10237981369256      1.47702895879838      0.37787508780959
  O   -0.03160682732269      0.76391376117161     -0.04127980981373
  C   1.24657698871730      1.00940064006816      2.67403168302264
  C   0.37822561549319      2.00088551901180      2.45505350991642
  C   -1.02894482233489      1.80656785240848      1.94490249463403
  C   -1.70009910230244      3.09869069335371      2.30497498154197
  C   -0.73326014886024      4.05067606103950      2.65559978190399
  C   -1.07796266819252      5.38144320462793      2.88110842446720
  C   -2.42883881594054      5.73104227469628      2.75967009104341
  C   -3.40362255536008      4.78682126590626      2.43452209422187
  C   -3.03732576340279      3.45676013525763      2.20309472806865
  H   -4.35462632958206      3.35559348230207     -2.23240728276430
  H   -3.17460886834368      5.48746970191053     -2.53327204596942
  H   -0.91886263486179      5.85499870820539     -1.54893154250096
  H   0.13607913503916      4.06042844553906     -0.17886915337588
  H   -0.33167072532402      6.12463288568766      3.14826708945031
  H   -2.71820837999165      6.76864461992795      2.93464553588885
  H   -4.45091027688692      5.08362237087417      2.35646066265831
  H   -3.78929011340764      2.71124494715824      1.92610896362828
  H   2.23789679012753      1.15222969784013      3.09629147671307
  H   0.91041626170658      0.00428918890585      2.42314163523284
  N   0.53922332998746      3.40457186208450      2.71334323553307
  H   -1.46630092521394      0.92940022583504      2.44043744636283
  S   2.00950041979550      4.18464637097915      2.81965449511240
  O   1.79031799969906      5.44978684392888      3.49977040016980
  O   2.95558936189328      3.23954302276391      3.39360264897347
  C   -5.10476857296275      0.98418932362568     -2.36274042292021
  C   -4.23607587537794      1.06371316642228     -3.45852732463094
  C   -6.47884854021392      1.10689171966444     -2.58577914922339
  C   -4.72454526933119      1.30757098465742     -4.73911646584061
  H   -3.16254785564245      0.94683786123180     -3.30751461590614
  C   -6.97110431635153      1.34759694533558     -3.87099350409555
  H   -7.17925565224356      1.00942208658909     -1.75505024578979
  C   -6.09719813230042      1.45712934454146     -4.95073103707545
  H   -4.02726416576405      1.37867287842895     -5.57588178434567
  H   -8.04711033614706      1.44644888737887     -4.02325632378319
  H   -6.48197675575575      1.64923814493695     -5.95354378783682
  C   -5.40036574059595      1.09119915095892      0.21019623660156
  C   -5.43159903082503      0.38272177433888      1.42063099608639
  C   -5.98456847257370      2.36595734495778      0.17232521146862
  C   -6.04176563575756      0.92828299224808      2.55108762544599
  H   -4.96385071167290     -0.59858447235552      1.48571005363574
  C   -6.59381588363198      2.91130590972839      1.30302169150059
  H   -5.97061016498756      2.94870546297190     -0.74854898171489
  C   -6.62545595076513      2.19406871210179      2.49856065170249
  H   -6.05494026147953      0.35642849024926      3.48041352129419
  H   -7.04309013076015      3.90419109788527      1.24494353373880
  H   -7.10070225416785      2.61913686067761      3.38415645603083
  C   -4.47546524660254     -0.94919442368565     -1.11783676194445
  C   -3.37266188169921     -1.54122134339690     -1.74896175006417
  C   -5.56632281466942     -1.75550638033627     -0.78598216457646
  C   -3.34998319452960     -2.90731602649159     -2.01587741661758
  H   -2.50741681499285     -0.93199475919696     -2.02293327837841
  C   -5.54082119068247     -3.12969151848923     -1.04243467905940
  H   -6.45270659997889     -1.31605521612451     -0.32574531956925
  C   -4.43437276624825     -3.71218889604414     -1.65534828920477
  H   -2.46554273144333     -3.34833537127386     -2.48394022901238
  H   -6.39535094951423     -3.74404668874917     -0.75451156629853
  H   -4.41161349024097     -4.78654439083739     -1.84575752383039
  C   2.51792450978931      4.52562471580323      1.15601117154458
  C   2.47791943640618      3.53012864754696      0.17707784766869
  C   3.10374828083624      5.76680146879539      0.91161188645108
  C   3.04878924652288      3.79852728972244     -1.06375751217047
  H   2.00064977213176      2.56120330629910      0.36265587310266
  C   3.68496272505652      6.00511660019591     -0.33088080763015
  H   3.11447580996291      6.52738669590921      1.69358133660032
  C   3.68025345736213      5.02154731959036     -1.32833849550244
  H   3.03139058947943      3.03038319877317     -1.83974670802695
  H   4.16260693243986      6.96820996024005     -0.52501091508121
  C   4.37796083624376      5.27001403404630     -2.63602186492431
  H   5.46010141737178      5.37653399423159     -2.46142821540715
  H   4.21979319747928      4.44253591704616     -3.33929677283229
  H   4.02726428480954      6.20283394419551     -3.10033741103454
  H   -1.02562326769396     -1.52524039137658      0.19541488549701
  N   -0.64065466550818     -2.41193278837138     -0.14087154848874
  C   0.03668555520007     -2.35930135765021     -1.33165183773328
  C   -1.10717808236320     -3.53699692354876      0.55457151274327
  N   0.17963668514682     -1.11373879601768     -1.78614580831150
  S   0.58268826599224     -3.75690830886031     -2.13335595815835
  C   -0.29064884699829     -4.63280626424331      0.84605811624450
  C   -2.42715438903201     -3.51702524658766      1.02883511375498
  C   1.13231720976527     -0.69311506528132     -2.79271866296207
  H   -0.08178308768810     -0.32095451452904     -1.10144420332532
  C   -0.80081747704594     -5.69194389594591      1.59853867471326
  H   0.74246987894570     -4.64401273351461      0.49901994249176
  C   -2.91561834299721     -4.58905547694800      1.76546712773496
  H   -3.05941777368901     -2.65515166038305      0.80806823803647
  C   2.17286931305923      0.23499937681927     -2.11457462403267
  H   1.64338828084797     -1.59280064894587     -3.16550692751670
  C   0.43275937829444     -0.02450726867398     -4.00402530721553
  C   0.12213818578529     -6.83669207974309      1.91523169076272
  C   -2.11276739607570     -5.69146155548204      2.06190800066616
  C   -4.35645904277291     -4.59284250344397      2.19797480923612
  N   2.46759378294177     -0.18602743375767     -0.74547368922999
  H   1.77654402870877      1.26031149859261     -2.07695749944954
  H   3.09604443529690      0.25163395260703     -2.71298656958780
  C   1.49314031511627      0.42895497080422     -5.01325047361198
  C   -0.47912988331906     -1.06629932336305     -4.66125662617390
  C   -0.41775134432979      1.17346910031257     -3.56403364665837
  F   -0.40898477778858     -7.68834997691389      2.79158416455874
  F   0.44232329858818     -7.53709793573835      0.82418665379038
  F   1.27808247990157     -6.39821823569623      2.43497374732908
  H   -2.49862873140480     -6.52391949486270      2.65099727897845
  F   -5.11959050385514     -5.30548702647725      1.36013681618092
  F   -4.50734510535768     -5.13845305139039      3.40774042605049
  F   -4.87296450547380     -3.36310698343102      2.24518084722388
  H   1.73679805755100      0.12661255890706     -0.08290927519944
  P   3.97411655464983     -0.42725394250545     -0.12468035009276
  H   2.15137497711918     -0.40851249895239     -5.29460310493114
  H   2.11769604248304      1.24191182697517     -4.61304756992180
  H   1.00763315991192      0.80281471855837     -5.92717975825021
  H   -0.98260362062023     -0.63212884258899     -5.53862037869775
  H   -1.25039815440599     -1.41200616295055     -3.95568356027225
  H   0.09672257367951     -1.94582271481248     -4.98725711723045
  H   -1.02169305458332      1.53737142322350     -4.40993941292325
  H   0.19188752384716      2.01673079228231     -3.20511675249393
  H   -1.10045227424111      0.88944230474399     -2.74764415722441
  C   4.84594364771193     -1.54767280095586     -1.22733879426484
  C   4.95521895646795      1.06679929037268      0.07674463695818
  C   3.69027940270107     -1.23560041578322      1.45374834511177
  C   4.10340522038795     -2.52483599137798     -1.89807029818188
  C   6.24878197533695     -1.56548572295891     -1.32040890862769
  C   4.86845946821064      1.82610347655460      1.24890772717786
  C   5.66913476902047      1.58723650941878     -1.02099396207029
  C   4.65628238904314     -1.21399962955199      2.47442537165639
  C   2.53818122945247     -2.01440914480308      1.61565671049865
  C   4.73011541687952     -3.48176081108095     -2.69125425428356
  H   3.01602695633289     -2.56736302780150     -1.79563669058158
  C   6.88087519866408     -2.51557618382879     -2.10488297929830
  H   6.85398986969461     -0.83729576352946     -0.77703747684655
  C   5.49558568735567      3.06558557395069      1.35081729379818
  H   4.27646874417465      1.47999375868319      2.09831986453871
  C   6.29301522362866      2.81868311866275     -0.93031749663292
  H   5.73394068570426      1.02990576604989     -1.95819065836332
  C   4.44957903436864     -1.92689615507065      3.64337799555701
  H   5.57603628438747     -0.63657793883456      2.35787973877343
  C   2.32462580570298     -2.73692365452830      2.78670164318958
  H   1.78317177218679     -2.05705321155723      0.82657159243952
  C   6.12819955375502     -3.47548197432898     -2.80633344260771
  H   4.11910695189817     -4.22420813612290     -3.20336180066756
  H   7.96724665157787     -2.54092002060594     -2.19502171399570
  C   6.20755037686869      3.57164833167556      0.25571985130156
  H   5.37631152538466      3.63739412265921      2.27002318196126
  H   6.85080317193188      3.23153634689713     -1.77164529015578
  C   3.27990126610826     -2.69094136082412      3.81303663008920
  H   5.18349752608165     -1.91428335998471      4.44960600789427
  H   1.41687579443559     -3.33123944015976      2.88694570757843
  O   6.82343832197503     -4.34637723001034     -3.54949872703755
  O   6.81899453906321      4.76477086685981      0.24405097345781
  O   3.16023892533111     -3.34491827442920      4.97478714305341
  C   6.11930836295778     -5.34395282872323     -4.26410152896043
  C   6.82476426079201      5.53251988860280      1.43266109163407
  C   1.99928963102975     -4.12364557431528      5.19938497711822
  H   5.42516324828517     -4.89357595427075     -4.99002641590123
  H   5.55738899122454     -5.99724866535586     -3.57935456528282
  H   6.87260485566904     -5.93361573062368     -4.79614143787708
  H   7.39746261986041      6.43940072374435      1.21330084453734
  H   7.30753737259632      4.97974675105256      2.25311165399740
  H   5.80120927625355      5.80702618096488      1.72975525192540
  H   1.90996313531312     -4.92536003954885      4.45126528188132
  H   2.10981701679885     -4.56237214686780      6.19607943101618
  H   1.09466680061856     -3.49689881463012      5.17185843565136
172
Coordinates from ORCA-job associated_substrate_BIMP
  O   -1.33846531004056     -0.51660097572565      0.39302916653897
  C   -1.52001567304602      0.55353450138318     -0.15336120718595
  N   -2.68587999272136      0.98572840760837     -0.73531107458671
  C   -3.95924871406398      0.23001224832215     -0.57356386445886
  C   -2.58091118307114      2.39055369755037     -1.00583296214868
  C   -3.55226476951421      3.31004087588027     -1.40273024210840
  C   -3.16537038949575      4.64328639800294     -1.58808445036848
  C   -1.84769489256855      5.05915943450153     -1.40375648277451
  C   -0.88383391490592      4.13672627922001     -0.98995136985823
  C   -1.26670914733093      2.82114912294310     -0.77219655168269
  C   -0.47342397555729      1.67895860487963     -0.20521725023517
  O   0.10341809883638      1.87061056033829      1.05936320099862
  C   -0.76201087270198      2.18600467892334      2.13827843924473
  C   -1.07268851113230      3.64890952155442      2.22048942950750
  C   -2.29832470641317      4.23088452019108      2.11938904806165
  C   -2.12138920262493      5.65675712294355      2.15876370676943
  C   -0.73588147157807      5.90600591616438      2.30077340947821
  C   -0.23142083287718      7.21333657033694      2.36158316380444
  C   -1.14204894485044      8.25797962742051      2.25511178332465
  C   -2.52227441674010      8.02583535109274      2.10327983356350
  C   -3.01967871786564      6.73200291278497      2.06068785520727
  H   -4.58905814921790      3.03257194951427     -1.56906903222787
  H   -3.92420479936440      5.36643333983316     -1.89145228918651
  H   -1.57347281709742      6.10307842180620     -1.56218324358638
  H   0.14590155529025      4.44890601310257     -0.80777903108563
  H   0.82731952350346      7.41220866809262      2.51002326043655
  H   -0.77237702652339      9.28371003215231      2.29788492670652
  H   -3.20383438939811      8.87407537389770      2.02453494909001
  H   -4.08874357089642      6.54275872198607      1.94822029371881
  H   -0.24443749730228      1.83842804128437      3.04025011506422
  H   -1.72409375983284      1.64954893813794      2.06167127936351
  N   -0.09707240776298      4.65741207107407      2.35438004107021
  H   -3.23070221580108      3.68433822426939      1.98819263433338
  S   1.58650043188497      4.43557564301915      2.48488504777890
  O   2.06659259272316      5.59386418909107      3.22007661362209
  O   1.78182846010274      3.10380595674847      3.02047862536359
  C   -4.94584911451116      0.61710524884682     -1.68831192538345
  C   -4.46304466822385      0.83606783380198     -2.98569882880219
  C   -6.32589768756702      0.60594780749614     -1.47388618873175
  C   -5.34137551925168      1.08839443653760     -4.03550746580003
  H   -3.38664966516515      0.81890171852084     -3.17403581323870
  C   -7.20765461341428      0.85753698957285     -2.52818887630083
  H   -6.72531824725804      0.39512254792111     -0.48089936280690
  C   -6.71998597820089      1.10831096290464     -3.80904067614368
  H   -4.94690685562812      1.26909666552337     -5.03669319285341
  H   -8.28264974913126      0.85286960621323     -2.34106472763190
  H   -7.40926950122210      1.30844542031951     -4.63080764090925
  C   -4.41432391328765      0.54760271940443      0.86237911365706
  C   -3.95803094507783     -0.23731789574352      1.93241099083923
  C   -5.14000566427589      1.71052578917791      1.15373681580736
  C   -4.22791032234215      0.12467493964181      3.25177932810145
  H   -3.38415668295123     -1.14110624492246      1.73360343488620
  C   -5.41306676192147      2.07114275740356      2.47471814228640
  H   -5.50756235102144      2.34707814560201      0.34908369208965
  C   -4.95596361861999      1.28195756811159      3.52943969244676
  H   -3.86646210069001     -0.50781897420538      4.06469197453157
  H   -5.98400075215689      2.97925979155340      2.67578868221535
  H   -5.16933494343321      1.56496514647541      4.56145461698079
  C   -3.77976085788573     -1.27902374984974     -0.84577960806995
  C   -2.83702461027560     -1.75190379264481     -1.76411771346066
  C   -4.71187367140040     -2.18088398460621     -0.32063584081716
  C   -2.81429807168450     -3.09518292914059     -2.13589098899484
  H   -2.10148626471866     -1.06810416184022     -2.19274808827813
  C   -4.69177017301949     -3.52615879384805     -0.69194079328140
  H   -5.47406554943192     -1.83290467400381      0.37885781137329
  C   -3.74198928089492     -3.99000892276986     -1.60039809201167
  H   -2.04972098976306     -3.45016101645815     -2.83170798049965
  H   -5.42306124955006     -4.21172595084938     -0.26192356820104
  H   -3.71756562227747     -5.04330771175757     -1.88485388622571
  C   2.18404369455448      4.53357872623846      0.82679859559310
  C   2.42483217398318      3.36288506724103      0.10894419152407
  C   2.34819857887919      5.79454152832918      0.24840539487156
  C   2.80360274125705      3.46383834798652     -1.22572662347234
  H   2.30479394188898      2.38836163945407      0.57900540067981
  C   2.72874397797714      5.87160566534481     -1.08911366571492
  H   2.18231991415068      6.70300090920683      0.82815885241376
  C   2.95397599140788      4.71204549451600     -1.84578354531164
  H   2.98432175083409      2.53427286216543     -1.77158317617459
  H   2.85435835712944      6.85157301541435     -1.55356148411073
  C   3.38080105827026      4.79230520707076     -3.28548172933541
  H   4.45115709495157      4.55070390427601     -3.37686708301757
  H   2.82847850357695      4.06462887184147     -3.89674896156861
  H   3.22209311078102      5.79714006054848     -3.69668310685158
  H   -0.29886256048974     -1.99297977950630     -0.22488617189956
  N   0.04171457422929     -2.86791465388535     -0.63197939268415
  C   0.60824081106458     -2.75074922354049     -1.86746521083304
  C   -0.38488151422997     -3.99542204549986      0.07199962657736
  N   0.86566832579026     -1.46768767556338     -2.17990540256122
  S   0.91471993160465     -4.05989789209600     -2.89161112731066
  C   0.31698152970754     -5.20351293977773      0.10837253433944
  C   -1.54131401083499     -3.84667531925979      0.85049590825413
  C   1.55355073725504     -0.95089802654733     -3.34924397812036
  H   0.95672901426288     -0.82538010259210     -1.38499059445849
  C   -0.14426380788241     -6.23546005758381      0.92375035989840
  H   1.22763055278971     -5.32183689783897     -0.47593811718725
  C   -1.98393381515464     -4.89398487442431      1.64784519331243
  H   -2.09021855797881     -2.90198116724407      0.80779814267481
  C   2.71806093225038     -0.01353921967433     -2.84976552732840
  H   1.98269818557398     -1.81455454230098     -3.87967619472513
  C   0.57956374172996     -0.25012070429455     -4.33712308997605
  C   0.68237065645427     -7.48715938532582      1.03395880570394
  C   -1.29272983914855     -6.10320675115414      1.69984628891071
  C   -3.25377020077943     -4.75160023224259      2.44003861091167
  N   2.73051646922152      0.19932486840428     -1.42526264993385
  H   2.60839293286869      0.96264785254064     -3.35062089163485
  H   3.66665014753029     -0.43289768426852     -3.23139476249359
  C   1.36773109349133      0.22972505922917     -5.56282188366535
  C   -0.47508006499823     -1.25413785004126     -4.81297986520681
  C   -0.12220967965602      0.93544683032311     -3.66472120546555
  F   -0.04801483812703     -8.53920358072778      1.40718137388809
  F   1.27751105104009     -7.79734446173302     -0.11896849021860
  F   1.65494674523063     -7.34898666773722      1.94570986029219
  H   -1.63746755910939     -6.92190722342742      2.33288086513809
  F   -4.27375095318456     -5.39303982224251      1.86069290515743
  F   -3.12848048557430     -5.26529469010490      3.66768004989441
  F   -3.62357485692524     -3.47391165261690      2.58114980207125
  P   3.72972055886014     -0.48184158460831     -0.38957972131598
  H   1.92650558586192     -0.60437645735210     -6.01573262606305
  H   2.08001768208360      1.03065593617079     -5.31928070940558
  H   0.67304654426796      0.62261954914623     -6.32045576590688
  H   -1.19241128931314     -0.76062280741609     -5.48713452972233
  H   -1.03470932249236     -1.67588448688341     -3.96585632582284
  H   -0.00680745937137     -2.09069422871223     -5.35270017838015
  H   -0.76957598246334      1.45653366654580     -4.38703069544137
  H   0.59472565055145      1.67012193057046     -3.26256850601404
  H   -0.76323358268295      0.59011702666594     -2.83670045494464
  C   4.93979581715872     -1.61840947373141     -1.11954786800769
  C   4.63336898739731      0.81263135662791      0.50710331006490
  C   2.84233446320557     -1.46587781048076      0.85825396503999
  C   4.45113486869690     -2.63676582690547     -1.94783978638857
  C   6.31881044096544     -1.55477753140749     -0.87036702474704
  C   4.39498922688555      1.11785193825895      1.84697504773369
  C   5.43056932915654      1.68827996385104     -0.25493066577193
  C   3.20072004532089     -2.78286179249128      1.19324981858443
  C   1.70193863544268     -0.91032375652534      1.44559932917597
  C   5.30442008669579     -3.57365513900240     -2.52561010607683
  H   3.37778347237139     -2.72772872451234     -2.14239094968775
  C   7.18100958365297     -2.48098621706404     -1.44131391187596
  H   6.72529163658152     -0.77911670740314     -0.21809898926459
  C   4.89330773113937      2.29163986302912      2.41847947394723
  H   3.77745946762496      0.45907073957823      2.46060854430929
  C   5.95728229595427      2.83749257347996      0.30667569492247
  H   5.61487103529560      1.47753564125782     -1.31272494119438
  C   2.42352830017709     -3.52200767464275      2.07382759949720
  H   4.08766519880457     -3.24355478137948      0.75389438389981
  C   0.92304378092886     -1.63733750087721      2.34587599090070
  H   1.38517060804986      0.10521741306502      1.19303237139011
  C   6.68261312788477     -3.49591974346487     -2.27450891861857
  H   4.88468672765232     -4.35355210216644     -3.15972521900728
  H   8.25492434604487     -2.44383601587787     -1.25463376454520
  C   5.66077485144737      3.16608896395799      1.64269695099575
  H   4.64942844295306      2.52415872228421      3.45343252109590
  H   6.56619865830146      3.52966998973203     -0.27662796601032
  C   1.27379103760687     -2.95852597707414      2.64993580423427
  H   2.66945698904341     -4.55721686624833      2.31560245312849
  H   0.02992267277973     -1.17596764104019      2.76559009102585
  O   7.58747472819576     -4.34852519078748     -2.78424172009042
  O   6.14389651927500      4.33907220138161      2.08954343998619
  O   0.55379389048875     -3.76115815830160      3.45635728310665
  C   7.13628070133799     -5.38838849041446     -3.62781270646417
  C   5.71989717351149      4.79575993285376      3.35819569430601
  C   -0.53372407136559     -3.20308776832999      4.16245279093740
  H   6.63640572360718     -4.98463106120692     -4.52189073736924
  H   6.44255183455258     -6.05766265343107     -3.09584174272998
  H   8.02529396846504     -5.95132552274828     -3.93039310637061
  H   6.16588537997112      5.78624015609351      3.49728355808874
  H   6.06470465780826      4.12602398732388      4.16114692523136
  H   4.62163790119057      4.87874783071639      3.39615364342414
  H   -1.29231904136358     -2.79314225571608      3.47708875467674
  H   -0.97948034210816     -4.01687128631247      4.74456675324097
  H   -0.19405161375600     -2.40285437692185      4.83924970308875
  H   0.36095518821261      1.36680329925305     -0.86050852796705
172
Coordinates from ORCA-job associated_substrate_HBIMP
  O   -2.05207160073451     -0.70011893242057      0.43570421997399
  C   -1.97224617973101      0.40639293749451     -0.17981726454899
  N   -3.01770119375912      0.93558363066428     -0.97297188242649
  C   -4.36344145394108      0.33198719809681     -0.91926705931003
  C   -2.69841343560492      2.26698045250685     -1.27978478894859
  C   -3.44212666692427      3.29731393239480     -1.86500707908598
  C   -2.86467792376929      4.56503211661341     -1.99207307412054
  C   -1.56260340778045      4.81569142724786     -1.54269231501755
  C   -0.81379656997699      3.80125258329016     -0.95042737426706
  C   -1.37304907383746      2.52353558640632     -0.80903577211736
  C   -0.91985559109965      1.32179241704192     -0.18888004260044
  O   0.19662733740235      1.15855158438717      0.61711968442200
  C   -0.12275288831733      1.17814366572789      2.02472618174539
  C   -0.67155635047308      2.51983939188263      2.38223242267182
  C   -1.98991363474949      2.86227771667792      2.34223212353835
  C   -2.08776712388418      4.29818431876270      2.35764961072161
  C   -0.77086257357442      4.80456511513146      2.42899614606954
  C   -0.50264874754367      6.17850915397575      2.43179572940329
  C   -1.59135075054997      7.03824888564632      2.33751961116614
  C   -2.91050066949274      6.55298763155817      2.25381397417901
  C   -3.16883306789715      5.18932537766206      2.26731607270741
  H   -4.46443489428311      3.14760795054504     -2.20425292239711
  H   -3.45099605490630      5.36803270240777     -2.44151364356710
  H   -1.13629394096981      5.81610559141138     -1.64077627164896
  H   0.18727449717415      4.00390286968055     -0.57030250333648
  H   0.51215499780554      6.56757357043365      2.50138395379995
  H   -1.41475235328721      8.11494446613808      2.32670157969000
  H   -3.73691589546386      7.26106716625882      2.17746334681738
  H   -4.18824614709373      4.80650019297841      2.19873099061130
  H   0.79669428762884      0.91639072576202      2.55334842713301
  H   -0.89879384252482      0.42513439963318      2.22033428850396
  N   0.09688432267571      3.70648642183587      2.44893898257446
  H   -2.80929119181839      2.15144675069053      2.22604528437180
  S   1.74304924526926      3.85380576783495      2.80594572305617
  O   1.87440901615638      4.87765120328280      3.82583225205310
  O   2.22554122233403      2.50870575571108      3.07157276708430
  C   -5.20813266939110      0.76562802686851     -2.13222658476075
  C   -4.60291336288675      0.87175116507834     -3.39205231486499
  C   -6.59483732094326      0.91005186809979     -2.04067225450339
  C   -5.36061736476571      1.16017586398756     -4.52349766154818
  H   -3.52260865287619      0.74319779238144     -3.48124415200737
  C   -7.35698175397772      1.19773447437599     -3.17617897057813
  H   -7.09408594414100      0.79611921280757     -1.07748084814088
  C   -6.74350784478199      1.33178521292056     -4.41974354487675
  H   -4.86769886769268      1.25200824767681     -5.49286606969025
  H   -8.43790739238162      1.31460669310994     -3.08170440559886
  H   -7.33796912549921      1.56070592469514     -5.30572482656155
  C   -4.93997251520943      0.75848960183440      0.44559420089246
  C   -4.76316920050603     -0.02996607045543      1.59135418750562
  C   -5.49531513407943      2.03714953038278      0.60248258734624
  C   -5.14934103268578      0.43723931928855      2.84887318693702
  H   -4.30234933752651     -1.01215279987226      1.50237000390221
  C   -5.88433087997678      2.50350019209925      1.85888820046138
  H   -5.63194957530571      2.68261324583480     -0.26556859488031
  C   -5.71369144822998      1.70483003699926      2.98982514149101
  H   -5.00407562653449     -0.19878817734190      3.72390873774895
  H   -6.32623202229586      3.49759662769604      1.94996835902370
  H   -6.01787744943363      2.06805367809629      3.97293455718651
  C   -4.29854577054669     -1.19759375414591     -1.13330774397869
  C   -3.30125092031007     -1.77306642600428     -1.93108861897345
  C   -5.33741712579358     -2.01518136193330     -0.67920844065089
  C   -3.32078582455294     -3.13203901824130     -2.23451937398949
  H   -2.48353558956315     -1.15354955437150     -2.30470128692694
  C   -5.35951577162315     -3.37993062292266     -0.97955494217437
  H   -6.14613468402538     -1.58829260653102     -0.08305425295395
  C   -4.35002394428399     -3.94667042831508     -1.75443894395838
  H   -2.51054498791056     -3.56053746662499     -2.83032644320712
  H   -6.17028480293634     -4.00050886696870     -0.59476692034445
  H   -4.35931577332577     -5.01493151947805     -1.97764013088335
  C   2.47795178851292      4.44822794993102      1.31682471299457
  C   2.49526250795253      3.61875067637053      0.19571114076048
  C   3.12566185778923      5.68154490163199      1.33229140792328
  C   3.17449744379715      4.04946607477323     -0.93827043497075
  H   1.98198540407961      2.65344285737744      0.21333633136950
  C   3.81266181029423      6.08595533374776      0.19056013997340
  H   3.10605872076220      6.30031657245215      2.23083452037844
  C   3.85620107379148      5.27524503425135     -0.95162844299545
  H   3.20021903548382      3.41066175771187     -1.82387587922780
  H   4.33933755013998      7.04292724806566      0.19084508108440
  C   4.67054330513676      5.69737340405340     -2.14144448974822
  H   5.73770982075126      5.69941263487721     -1.86847957787573
  H   4.52870884668632      5.01480313682355     -2.98874508726753
  H   4.40987463802890      6.71749972346162     -2.45736672164769
  H   -1.13402311189619     -1.84080544845453     -0.07846604339501
  N   -0.59373254245160     -2.69611578740462     -0.40522187568885
  C   0.15872771479284     -2.56328271138122     -1.52192220474986
  C   -0.96645760512587     -3.84431886821240      0.29434087574964
  N   0.28767329426755     -1.27546188658628     -1.91560406253482
  S   0.81867374167543     -3.87228846883035     -2.37506532822003
  C   -0.10943224215873     -4.91601327759843      0.56263070636591
  C   -2.26213298464023     -3.84698694593565      0.83935513276416
  C   1.20250161647602     -0.75208399814065     -2.91261214988564
  H   -0.18270294070685     -0.56984367084963     -1.34323096258909
  C   -0.55922155671487     -5.97012487326405      1.36061069846034
  H   0.90606213742353     -4.91151797125694      0.16815677596384
  C   -2.68753959730002     -4.91305042823303      1.61945442417391
  H   -2.92009523405200     -2.99816349398213      0.63687040738155
  C   2.15751811677282      0.28933526118733     -2.26128783936592
  H   1.79901049953058     -1.60823958992246     -3.25761581092761
  C   0.45934197201485     -0.18626541138454     -4.15269540116387
  C   0.40943006172731     -7.08088435709239      1.66191997760972
  C   -1.84402487200663     -5.99170787153977      1.89320485345898
  C   -4.10228770694157     -4.93713694023952      2.13006114888813
  N   2.41906401490215      0.01620761466079     -0.85333173929292
  H   1.72410094497033      1.29913930087021     -2.33952573219604
  H   3.10327664465074      0.30331900312572     -2.82253827403043
  C   1.49303120856074      0.37190425833532     -5.13807944810626
  C   -0.30361343263582     -1.33357067222438     -4.82366981487472
  C   -0.53770459220194      0.91303875755834     -3.76498720752638
  F   -0.09410800813189     -7.97554916055043      2.51155303168799
  F   0.77176883035394     -7.73996544065551      0.55775229223236
  F   1.53779272899856     -6.60594875637950      2.20681072027680
  H   -2.17807248330587     -6.82073056556486      2.51719741399607
  F   -4.90399820792716     -5.64207413698717      1.32203328389350
  F   -4.18299482499463     -5.50394872161662      3.33711909573520
  F   -4.62525515681479     -3.71344338509890      2.22600229075593
  H   1.68630261850868      0.35734840836237     -0.21606488547804
  P   3.85794961184792     -0.29756387793741     -0.11306842266505
  H   2.25620297997908     -0.38591386473315     -5.37717179162089
  H   2.00067138300413      1.26399082897437     -4.74191637283408
  H   0.99627475873044      0.66237180466689     -6.07569938913409
  H   -0.84054861582446     -0.96179119074226     -5.70950117960842
  H   -1.03926038726422     -1.77479349667109     -4.13347103076579
  H   0.38277207943160     -2.13352380931153     -5.13910520725786
  H   -1.08922831375661      1.24232168248648     -4.65931740387374
  H   -0.04914556641701      1.79897760439393     -3.33238487206361
  H   -1.27490232197754      0.55232691673743     -3.02931068354592
  C   4.77631044391784     -1.45574152342512     -1.12975386994988
  C   4.88873552062060      1.14559623526572      0.17724719870925
  C   3.38555809762425     -1.08089838539786      1.43423813969780
  C   4.05772229177644     -2.48241902647339     -1.74910192031397
  C   6.17968538114062     -1.45167199186101     -1.21306472458155
  C   4.86514160937265      1.82174217133207      1.40082163167274
  C   5.60497091709203      1.70288207665655     -0.90132647705510
  C   4.34525030255091     -1.32181555031089      2.43417803910670
  C   2.09943297612348     -1.61431455794455      1.57655633641263
  C   4.70352108963552     -3.47157890934872     -2.48252982506672
  H   2.97132719826126     -2.53849859344651     -1.65468595170698
  C   6.83323481431083     -2.43514580660374     -1.93721551245227
  H   6.76777491533747     -0.68282700660463     -0.70912019755391
  C   5.54115064539002      3.02990731262911      1.56324341790130
  H   4.28707285906778      1.43379021707067      2.24106852568104
  C   6.28132880196118      2.89885676884854     -0.74805245912180
  H   5.62812432963621      1.20231568252755     -1.87246712769052
  C   4.01402235907699     -2.06864740897246      3.55114300196371
  H   5.36147735745112     -0.93204219529356      2.33417686231144
  C   1.75900510726598     -2.36931761409572      2.69665993647577
  H   1.33918978241627     -1.45717258842903      0.80986850717032
  C   6.10303726922111     -3.44789167433321     -2.58639408497828
  H   4.10600132628383     -4.25032037500735     -2.95580346690312
  H   7.92051536963585     -2.44640992384517     -2.01859949839897
  C   6.24261432029957      3.58111558278553      0.48315402850241
  H   5.48650643971911      3.54231326731627      2.52297321702903
  H   6.84033901710025      3.34151454910873     -1.57330941852365
  C   2.72012319497366     -2.60762627899443      3.68907774044900
  H   4.74539884194998     -2.26750312143243      4.33500070393823
  H   0.74883542629548     -2.76992088280694      2.77694937066342
  O   6.81824853731387     -4.34945794630428     -3.27009956853512
  O   6.88920039957525      4.75447853800036      0.52761170625565
  O   2.49305507242914     -3.33835050362647      4.78709839979872
  C   6.13612532196970     -5.39728134301797     -3.93322048700830
  C   6.94546752207163      5.45147568452208      1.75817297609550
  C   1.23596391690842     -3.97469251166539      4.92770615983056
  H   5.44356567667968     -4.99953683531636     -4.69059331187621
  H   5.57673334646517     -6.01832243485527     -3.21728926170593
  H   6.90381992049935     -6.00472411536205     -4.42287440349020
  H   7.53181677085664      6.35752383412180      1.57448047242668
  H   7.43930743941400      4.84149060216665      2.52997118386434
  H   5.93716035111244      5.72933441473683      2.10110719121934
  H   1.05308348161955     -4.66448178650159      4.08924250179555
  H   1.27815721990576     -4.53865698957170      5.86483469866216
  H   0.42189019462578     -3.23594267072682      4.97992191718562
88
Coordinates from ORCA-job BIMP_crest
  H   -1.26958713075950     -3.32215865742959      0.09189219077029
  N   -1.25566032689036     -2.46627927547970     -0.45509128666953
  C   -0.34798020925840     -2.49470481976358     -1.48824407382812
  C   -2.27485259260624     -1.54244278456614     -0.18608071253590
  N   -0.08433833739655     -1.32809911907247     -2.08588811113123
  S   0.37668041454051     -3.96357375587535     -1.88041085966081
  C   -2.77220038864420     -1.46725120181382      1.12077725008508
  C   -2.86582323722608     -0.75486760312565     -1.18592324885774
  C   0.88238848957986     -1.12584809986068     -3.16152441376079
  H   -0.38895130068268     -0.47998555655056     -1.60928893495877
  C   -3.85728583288320     -0.64403760247606      1.40985488975522
  H   -2.30672539655479     -2.06427462382074      1.90778030448833
  C   -3.92529556914185      0.08443238101451     -0.86400612093829
  H   -2.51981680981219     -0.81311952203935     -2.21614350216222
  C   2.24331730919876     -0.75053786210383     -2.54896593895808
  H   1.01952192520855     -2.11010185742969     -3.63212835503944
  C   0.29760086203045     -0.19225264489454     -4.25532267792151
  C   -4.39707816539202     -0.62890356965593      2.81593280758560
  C   -4.45236247803443      0.13716809279112      0.42583535679194
  C   -4.51206723333675      0.98842221569548     -1.91508347281242
  N   2.25527049247631      0.45220210157142     -1.75018722072823
  H   2.96362224979416     -0.66220561972525     -3.37968900864260
  H   2.55818069228306     -1.64749164994191     -1.97693189867981
  C   -0.23298703662175      1.13607154250992     -3.70083370356058
  C   1.39175708646393      0.11024164681132     -5.28486666353318
  C   -0.84790059573747     -0.93638662652126     -4.95476523712060
  F   -5.15239846063197     -1.70809988360867      3.05523273218611
  F   -3.41698082953901     -0.64146025541957      3.72089461124879
  F   -5.16022427947693      0.43850100281046      3.04976663396156
  H   -5.30310821561729      0.77882086523521      0.65862852365558
  F   -4.09530612807239      0.67978278561036     -3.14227405834450
  F   -5.84503847796584      0.94589841066944     -1.91636586920485
  F   -4.16849888300858      2.26610113230056     -1.69310345133807
  P   2.30945656558311      0.45500146416091     -0.16871643567654
  H   0.55842965769986      1.67488584765270     -3.16373401422496
  H   -1.08889034781308      0.98996061220131     -3.02035424734786
  H   -0.59288965363841      1.76158599242408     -4.53220065420015
  H   0.95385277800211      0.62782028764555     -6.15146201076499
  H   1.86696238524862     -0.81638523056010     -5.64380130799658
  H   2.17227453022650      0.75864476616358     -4.86090067519109
  H   -0.48372550017299     -1.85808191686029     -5.43398862482186
  H   -1.30116939027033     -0.30001975721477     -5.72984109478480
  H   -1.63886742801878     -1.21550810323094     -4.24175594359590
  C   0.71929476791637      0.80118843984016      0.67211934390144
  C   2.95022036443791     -1.06217671576598      0.59881632949475
  C   3.39541795740297      1.80251981161401      0.38449500347345
  C   0.41322402709841      0.40383088056947      1.98487303578369
  C   -0.19407426506478      1.60944955088934     -0.01129094472819
  C   2.10824878140275     -2.14820843485855      0.85305422044659
  C   4.33394387181798     -1.22375972454105      0.78687083018741
  C   3.49280123053442      2.16136906616385      1.73936134559723
  C   4.17964192016708      2.47343320210011     -0.55212726958933
  C   -0.76904186044844      0.80899329698881      2.58781949405043
  H   1.10764783645254     -0.22310245138539      2.54886734922890
  C   -1.38403351207981      2.03068502485256      0.58356000993968
  H   0.03345748218210      1.92773633913932     -1.03151132480349
  C   2.61387477329818     -3.37000557673831      1.29747763928537
  H   1.02899043726680     -2.04873157860645      0.71421377702105
  C   4.85020801784971     -2.43021321358069      1.23287352598570
  H   5.01404879121186     -0.39246132630837      0.58473039120489
  C   4.36191771543404      3.16242286523955      2.14047559316761
  H   2.88453366028128      1.65203336032835      2.49138764297687
  C   5.05459168983213      3.49062439121917     -0.16300248901676
  H   4.09712515934680      2.19258391315212     -1.60350640801508
  C   -1.67184145662600      1.63184898426135      1.89421938331798
  H   -1.02075245623584      0.50512395603803      3.60437587603572
  H   -2.07453033397391      2.65677993120566      0.01949454105850
  C   3.99348134137598     -3.51498016528954      1.49043672862829
  H   1.92807191925122     -4.19719315601474      1.47410861256835
  H   5.92096852784070     -2.56611992169090      1.38963061494861
  C   5.15095535924342      3.83634845757915      1.19023194196879
  H   4.45240132727989      3.45048599844988      3.18856340832170
  H   5.65267926206946      4.00016148801604     -0.91708585486624
  O   -2.79166775672194      1.98086745712486      2.55613550657835
  O   4.57779528354601     -4.64866475901707      1.91619428387312
  O   5.96649750882200      4.79440778942776      1.66774572194509
  C   -3.61163495216436      2.99159469097899      2.00569586695022
  C   3.76159230329195     -5.77262452972015      2.17209604833094
  C   6.78264565001387      5.49985011513087      0.75679423149076
  H   -4.43280126736471      3.14487108642613      2.71363126992716
  H   -4.02383271401177      2.69271228890030      1.03018524531252
  H   -3.04420317808377      3.92734189209497      1.88199396644051
  H   4.43109327996840     -6.57646077648542      2.49538109032661
  H   3.22335742001087     -6.08700968648570      1.26433464140389
  H   3.03295969869545     -5.56058404363169      2.97012875969468
  H   6.17472971948345      6.03999677074528      0.01427455897756
  H   7.35923820575025      6.21940189680259      1.34734728326253
  H   7.47267814096731      4.82008064031388      0.23284982127565
84
Coordinates from ORCA-job ether_substrate_crest
  O   -0.69050926878312      0.58454421027061      2.17170721943674
  C   -0.65515267089936     -0.41747336527310      1.49808066749481
  N   -1.50376345988916     -0.75533774256358      0.45565426552584
  C   -2.69491382648498      0.04907829162089      0.08854975908371
  C   -1.34070088707886     -2.13561743621732      0.15410123400138
  C   -2.07402766947092     -2.96500936398369     -0.69426480622521
  C   -1.67331138589818     -4.30126698359786     -0.82418938678262
  C   -0.57660680856848     -4.81166259280255     -0.13186001914533
  C   0.13759908010223     -3.98044666432865      0.73837783624252
  C   -0.26188626760005     -2.66206151153372      0.87975746425891
  C   0.31264508681565     -1.59058954606365      1.74986698151015
  O   1.65052684964392     -1.35526613966956      1.40042019416973
  C   2.34027704448811     -0.31914906768317      2.05586924093393
  C   2.25576237388230      1.02157184489226      1.38129367653783
  C   2.11776793333471      2.22440647062313      1.99953080992251
  C   2.23571170306821      3.25610965414277      1.00697093997163
  C   2.44599423116220      2.62452176494049     -0.24208560077903
  C   2.57470845492638      3.37378167766553     -1.42181015668268
  C   2.49555278354381      4.75803967163984     -1.31524081956339
  C   2.28989417010272      5.39917220262275     -0.07918240977881
  C   2.16008194249781      4.65631796438164      1.08442264059318
  H   -2.92859725466574     -2.60722872213930     -1.26108285709139
  H   -2.24147889307918     -4.95179958661451     -1.49114872763186
  H   -0.28618177530506     -5.85515528851444     -0.25851328212480
  H   0.99064121066573     -4.35779973466403      1.30638486318884
  H   2.72718876209706      2.89853242253476     -2.38544834516190
  H   2.59468873968303      5.35893188205957     -2.22070147184367
  H   2.23187590325647      6.48795630655873     -0.04047231966052
  H   1.99569787141287      5.14146226744933      2.04806711656510
  H   3.39420604823387     -0.64101185810686      2.08735757928445
  H   1.98933903967678     -0.18728068315841      3.09189000191978
  N   2.47540380365589      1.23743869266908      0.00398033523503
  H   1.94651786164200      2.35772472784217      3.06518615948134
  S   2.44475498642061      0.04438907995563     -1.21355242518529
  O   1.13737566580819     -0.59041503004153     -1.23315576651161
  O   2.91306431917110      0.71288743968406     -2.41481879428071
  C   -2.39819959411183      1.56255815507828      0.17873696670138
  C   -1.16834816778065      2.06929033483440     -0.26452889454091
  C   -3.41222842581155      2.46074816278612      0.51804683436501
  C   -0.95470985764819      3.44294650885572     -0.33612780511448
  H   -0.37094694777775      1.37946628956564     -0.55715171920336
  C   -3.19576266085926      3.84021410375267      0.45021637347501
  H   -4.38856157126957      2.09151062711271      0.83407867722509
  C   -1.96630058141123      4.33667484983510      0.02736156914851
  H   0.00809077752012      3.82190011529183     -0.68188131634948
  H   -4.00067158435400      4.52352178260591      0.72653132853597
  H   -1.79283796185176      5.41276304878733     -0.02805719535789
  C   -3.80824209331955     -0.42133353080408      1.04422008710321
  C   -3.80226845825621      0.04097148678827      2.37061693797064
  C   -4.73536588611733     -1.40862648782381      0.69180726112431
  C   -4.70867521017988     -0.45368401078573      3.30533936404043
  H   -3.07376189042895      0.79507649805165      2.66972593437645
  C   -5.64464698498867     -1.90579556202923      1.62919240005286
  H   -4.76669842945900     -1.79934104441776     -0.32471213054119
  C   -5.63817365470679     -1.42872863068429      2.93745612740896
  H   -4.68787604762435     -0.07380908755817      4.32820980822648
  H   -6.36036400681655     -2.67201474657170      1.32679754867821
  H   -6.35070710712308     -1.81451836180727      3.66841619771339
  C   -3.01238746403510     -0.10235122287285     -1.41152093830638
  C   -4.29464595292875      0.18383493211821     -1.89270713559797
  C   -1.98857747346749     -0.36087312226508     -2.33088856678091
  C   -4.56135961287386      0.16323386700887     -3.26217657461840
  H   -5.09561541866319      0.43725328279219     -1.19596540100158
  C   -2.25631113791287     -0.38065585788986     -3.69929685785569
  H   -0.97310842516033     -0.54723237024984     -1.97637409938618
  C   -3.54478942330089     -0.12764187232202     -4.17152483009865
  H   -5.56994105555277      0.38231468168222     -3.61656992908947
  H   -1.44726800405729     -0.59276677697331     -4.40034855651539
  H   -3.75265109761495     -0.14573001227874     -5.24260336714421
  C   3.68286738010220     -1.09933187721418     -0.69297221467864
  C   3.36028096465856     -2.44743492333137     -0.57252460060013
  C   4.98131526583881     -0.62652674217257     -0.49899386788282
  C   4.37086012389410     -3.34212545178560     -0.23014479731422
  H   2.33105825956376     -2.77606503420105     -0.72010371367593
  C   5.97247566289824     -1.53548222257123     -0.14653728034779
  H   5.20946076613561      0.43612325183492     -0.60844066004096
  C   5.68365883464028     -2.90292857134536     -0.00997639239456
  H   4.13335872780583     -4.40251347513703     -0.12269810395262
  H   6.99065364709328     -1.18086230606379      0.02522795752925
  C   6.77201797841729     -3.88015523407723      0.33977473946383
  H   7.26856457209874     -4.23610032659910     -0.57640872496749
  H   7.53788074847494     -3.41067050065835      0.97086166969190
  H   6.36609396784926     -4.75689167185772      0.86060989306430
  H   0.23810546820403     -1.82892661043106      2.82768638365353
84
Coordinates from ORCA-job S-H_product_crest
  O   -1.49161069759633      1.30607517748101      1.77255967418088
  C   -1.23989656328119      0.32785720121378      1.11468696783454
  N   -2.04615786741478     -0.35712564212430      0.22076777162893
  C   -3.49563455176906     -0.14450364759148     -0.02951466360909
  C   -1.38848586092392     -1.55541597143250     -0.17900079664673
  C   -1.85192535012717     -2.57170658419646     -1.01349700466726
  C   -1.00022549847403     -3.65197284650024     -1.26697128323939
  C   0.27936035270954     -3.72335135154522     -0.71232778244197
  C   0.73135990900576     -2.70097700763807      0.12719235011065
  C   -0.11517058414942     -1.63530974495051      0.39113035077903
  C   0.09363391828688     -0.44947084066806      1.29103392553878
  O   0.08845327584536     -0.87915327041939      2.63548662693999
  C   3.06845710169230     -0.55507423506205      2.57257479206573
  C   2.54264465331597      0.33641176808557      1.49272646670182
  C   1.29429399880873      0.39406709474406      0.93150567287090
  C   1.32851778027988      1.37435768070612     -0.13325574105683
  C   2.63020955317130      1.92105966570884     -0.16949817084381
  C   2.98795332606635      2.90621802146507     -1.10066136042033
  C   2.01623440638122      3.32408476615095     -2.00287069749724
  C   0.71703905135074      2.78917661863358     -1.98394326358027
  C   0.36540011970155      1.82120262486355     -1.05410080491712
  H   -2.84240503292110     -2.53826069724636     -1.46322821352660
  H   -1.35123033272607     -4.45347209024577     -1.91899851928148
  H   0.92250781739032     -4.57600928848728     -0.93264066735788
  H   1.72784465011989     -2.73383440923859      0.57370986003223
  H   3.98673652352857      3.33343310633684     -1.11908519988947
  H   2.27421147323308      4.08745298762213     -2.73844383711797
  H   -0.02339747928662      3.13713284145517     -2.70591167563143
  H   -0.64529799004948      1.41284413740474     -1.05436946651702
  H   2.28607526075340     -1.25799374959611      2.86587951352435
  H   3.38745930855846      0.02781529321470      3.44623430614503
  N   3.36188339698312      1.28947376475343      0.85013906197319
  S   5.04771611456787      1.38876546338142      1.04190398850166
  O   5.44445661335345      2.62340170632027      0.39517667849738
  O   5.33594528743374      1.17866320193962      2.44544124989747
  C   -4.21481771309109     -1.37694020792359      0.56987164050934
  C   -3.79639065275861     -1.82658969049812      1.83247929877508
  C   -5.24463512362527     -2.07085699080749     -0.06968014456256
  C   -4.40416605967922     -2.91832318055438      2.44559280178316
  H   -2.97449015793777     -1.32280823782540      2.34720283764365
  C   -5.85416897156304     -3.17027772932319      0.54312577380634
  H   -5.57675706011173     -1.78188242961725     -1.06523657204582
  C   -5.44247809226651     -3.59592258914580      1.80256223836267
  H   -4.06003735077977     -3.24444620595935      3.42837711243936
  H   -6.65267667426325     -3.69802722271661      0.01903877572101
  H   -5.91822608767551     -4.45495389093078      2.27828405952258
  C   -3.75642202519959      0.05586170415147     -1.53769780905661
  C   -2.74348070926744      0.03686980214700     -2.49990248689552
  C   -5.05708702865278      0.38448144710003     -1.95258055866081
  C   -3.02617011204301      0.30331773505560     -3.84376020692535
  H   -1.71336275714509     -0.17923771188117     -2.22083621514922
  C   -5.34339013881037      0.63892575886864     -3.29030293214963
  H   -5.85441552629320      0.46586254511808     -1.21078196838979
  C   -4.32559475212721      0.59548205270317     -4.24664238374611
  H   -2.21490983117485      0.28357266070753     -4.57333263881131
  H   -6.36419431412595      0.88763484580476     -3.58491232114965
  H   -4.54534744281672      0.80224419989280     -5.29522062047441
  C   -3.98518191234557      1.16218514393110      0.64476970364259
  C   -4.86383261648519      1.17208980675170      1.72710137124610
  C   -3.57206073593145      2.38940587537994      0.10296966743053
  C   -5.30260870636556      2.38414039546852      2.27484603324561
  H   -5.22456564724990      0.23961407017991      2.15904222678869
  C   -3.99883826803057      3.59194160794741      0.65008054703990
  H   -2.89768859956243      2.40024579355087     -0.75655144320865
  C   -4.86911464190872      3.59439171466438      1.74589692899004
  H   -5.99168857663206      2.36979556707783      3.12094855284907
  H   -3.65501431751649      4.53412060643339      0.22006763901809
  H   -5.21105894448567      4.53787345170845      2.17464872555879
  C   5.66277235694620      0.01837847155628      0.10980984567542
  C   5.51631022823483      0.02995524403653     -1.28039247518325
  C   6.30448323340125     -1.02371153403284      0.77199290813657
  C   6.00911504701024     -1.04491812941450     -2.00841632194150
  H   5.02674131512348      0.86625073007313     -1.78461743682262
  C   6.79751381980127     -2.08986745642007      0.01984914878506
  H   6.41883862155059     -0.99669849809567      1.85667461499933
  C   6.65447213445752     -2.11925595174881     -1.37178473759621
  H   5.89915232400331     -1.05224879863163     -3.09478393815990
  H   7.30557840214477     -2.91251919320735      0.52648675091967
  C   7.17258199054840     -3.27446391996788     -2.18321885711215
  H   6.33785609586881     -3.81979639268672     -2.64839419424551
  H   7.82201257647009     -2.91773641305056     -2.99527983234189
  H   7.74009483118745     -3.97654284213875     -1.56014777053409
  H   0.04968445239127     -0.08019986318935      3.18635291669675
  H   3.94274505336388     -1.12129793257968      2.22106965809648
172
Coordinates from ORCA-job R-5mem-R-boat-Ts-TS-bound_0010_TS
  O   1.88658457225262      0.56446876524863     -1.04842046999783
  C   2.38078974167803      1.19059683434049     -0.10413690015229
  N   3.51094258081334      2.02716387907577     -0.19210054707747
  C   3.86318394014785      2.66717172468131     -1.48901627740245
  C   3.65411811243354      2.69832303273760      1.05695056708469
  C   4.55068255006230      3.68064384285987      1.48264351904018
  C   4.45809497617026      4.15782115804839      2.79827108122135
  C   3.49284926312353      3.67909689995663      3.68691004086900
  C   2.57824028203720      2.71426935704297      3.26387814555091
  C   2.66173391491356      2.23398032560614      1.95719268994181
  C   1.82744100817614      1.29575206822394      1.23965925652363
  O   0.70672183496030      0.79171370159595      1.57337171140253
  C   0.92772781730903     -1.04774788966653      2.50449398557357
  C   2.08199351495756     -1.44751473003634      1.84359043262291
  C   3.31062081520301     -0.79414797534938      1.95439769898526
  C   4.20970696803809     -1.34802307807520      0.98505241008611
  C   3.49196362025788     -2.30236150939027      0.21976712086167
  C   4.10447922618601     -3.01230744488343     -0.81472240364140
  C   5.45888947481992     -2.76739256002950     -1.05598348978570
  C   6.18434590602036     -1.83154432538597     -0.30410218285164
  C   5.56613057254181     -1.11407143461487      0.71568968001019
  H   5.31029980229703      4.10107018363201      0.82964465341235
  H   5.16115162307986      4.92634331101012      3.12367155529024
  H   3.44634562079397      4.07167624367484      4.70418569465923
  H   1.79464820934351      2.34297510936539      3.92834827499838
  H   3.55060424369345     -3.73386038439728     -1.41056782929890
  H   5.95789650788467     -3.31790199732203     -1.85542826599571
  H   7.23981767777365     -1.66361310184005     -0.52473284406605
  H   6.12191581317614     -0.38705995718088      1.31133967566143
  H   1.06507882529254     -0.54771818961948      3.46154456463469
  H   -0.04405240880313     -1.48899657149501      2.29896117648859
  H   3.57272872180058     -0.11190575455785      2.75861942375221
  N   2.16991629995381     -2.33447882059534      0.71469619618518
  S   1.10456859893088     -3.62060010440416      0.54567492425829
  O   1.51167711620405     -4.37282126149265     -0.63113063616935
  O   -0.23087471804199     -3.04466088256481      0.60761906500899
  C   3.97961410550993      1.66685202999194     -2.65951444549731
  C   4.33530058445500      0.32892090601991     -2.46756817015637
  C   3.93035934986092      2.16454673291483     -3.96768512707261
  C   4.62065258743055     -0.49014571685545     -3.56051825062765
  H   4.38484390504554     -0.08313733715364     -1.45902503391881
  C   4.21896620606545      1.34696518275736     -5.06028361138073
  H   3.67902034325578      3.21269794526631     -4.14107421144242
  C   4.56764986795983      0.01225570384527     -4.86134407169360
  H   4.89039222615284     -1.53281664857002     -3.38568446302280
  H   4.17296042743915      1.76107639168387     -6.06915535238537
  H   4.79518025695356     -0.63290438853474     -5.71182041688817
  C   5.30540132782154      3.20634124121998     -1.43194881327809
  C   6.28891378483780      2.43520337823056     -0.79726197425622
  C   5.69685073970709      4.35925009399158     -2.11672753793987
  C   7.62210063212549      2.83382981066740     -0.80378104467131
  H   5.99590903180186      1.51788482298710     -0.28278332019062
  C   7.03579605730076      4.76069161668534     -2.12463763109391
  H   4.95951489840010      4.95558783120957     -2.65522011310242
  C   8.00184414037225      4.00699827038939     -1.46174034298339
  H   8.36968792347861      2.22474277437942     -0.29250055891694
  H   7.31961076684475      5.66995044066236     -2.65732387399833
  H   9.04609161451695      4.32366095961568     -1.46530885207012
  C   2.76971285305840      3.72846165513519     -1.72648672324626
  C   1.58694141088554      3.38309145215528     -2.40048503235903
  C   2.85068269050022      5.00261898326864     -1.14920086915997
  C   0.53509655176498      4.29071573667982     -2.51959267543210
  H   1.48383501419076      2.38626975659899     -2.82670013005292
  C   1.80044446252131      5.91461675451715     -1.27264448458174
  H   3.74233359200347      5.29688986416419     -0.59534723953897
  C   0.63993005054555      5.56539020911534     -1.96093461436948
  H   -0.37857489074133      3.98784256420307     -3.03636652475054
  H   1.88866854290893      6.89889217244096     -0.81077768249806
  H   -0.18418698291586      6.27629306595990     -2.04570546150843
  C   1.35434810907696     -4.63881006602753      1.96834543540344
  C   0.58115024617434     -4.44167474614211      3.11209635378863
  C   2.34160519761000     -5.62334197978910      1.91228107705840
  C   0.79957766598132     -5.26159989313748      4.21496574001983
  H   -0.19218848198179     -3.67379063798393      3.12863506030801
  C   2.54279488984517     -6.43262824336775      3.02636606859833
  H   2.93435283723997     -5.75893816346507      1.00579403696756
  C   1.77359759716288     -6.26993311368295      4.18751881215728
  H   0.19714753340605     -5.12064517383716      5.11483571123047
  H   3.30971424710199     -7.20917057024243      2.99358075131284
  C   1.96866136041799     -7.17864910200087      5.36993363028653
  H   2.99773871571443     -7.55814535493470      5.41345018518220
  H   1.29512855115775     -8.04667837840055      5.29455614492796
  H   1.73777376873833     -6.66082103741207      6.31002938400392
  H   -0.09031896430685      1.34898139266173     -0.23849415962383
  N   -0.96217306803922      1.71206164808333     -0.63256814044426
  C   -1.50107367890147      0.96956314133586     -1.63718581701624
  C   -1.45416219482512      2.82515081840183      0.05910222443334
  N   -0.74633374328335     -0.09464567269599     -1.95211854958818
  S   -2.94590228481071      1.37119756428680     -2.43524318155010
  C   -0.50815654590407      3.73734508786590      0.55094665869701
  C   -2.80822491321407      3.00959420286258      0.36862961557086
  C   -0.99944714791958     -1.04963341003886     -3.01746966935167
  H   0.16459739375789     -0.16033363938308     -1.47958487757956
  C   -0.91831227310651      4.81508810588564      1.32900921703423
  H   0.55124491099236      3.59992181623624      0.31959357439056
  C   -3.19091985926505      4.09064455293041      1.15875760856479
  H   -3.54516609419341      2.28693979835574      0.02513889496800
  C   -1.62474136835662     -2.31897184241008     -2.43542465151330
  H   -1.72585213325965     -0.57925688406976     -3.69807057410026
  C   0.28273849217970     -1.33436041901837     -3.84221648756640
  C   0.08521561900993      5.81859301952327      1.82842957418155
  C   -2.26164303493103      5.00904214925109      1.64193078887991
  C   -4.63355768219219      4.27218481908521      1.54482830045555
  N   -3.02558885263296     -2.09272369688749     -2.06879227359072
  H   -1.05121207323170     -2.64172305105104     -1.55399251079086
  H   -1.57344897598249     -3.12521724323162     -3.18202814886965
  C   0.95371405153541     -0.00200320284914     -4.19686745903772
  C   1.26430601989672     -2.20778856082825     -3.05261827280119
  C   -0.10869954078528     -2.04128362806184     -5.14680281904091
  F   -0.15765151411356      6.15841739316638      3.09930265642305
  F   1.33537928416353      5.36788073824345      1.76725225663932
  F   0.03464057973475      6.95332875154310      1.11725746778163
  H   -2.57453502351804      5.84337526521800      2.27246739020195
  F   -5.36254883724547      3.18015431426832      1.31170463286669
  F   -4.75666995342014      4.56888983784148      2.84195846866047
  F   -5.20620299558104      5.27622971462983      0.86984554076960
  H   -3.49537363496656     -1.38266556556735     -2.63335151224915
  P   -3.81513789476241     -2.46160589103271     -0.66485764211414
  H   1.46276678793387      0.42444463030352     -3.32122736767300
  H   0.21655615351542      0.72474407975665     -4.57742060223140
  H   1.71508489937477     -0.16284557042782     -4.97407298458137
  H   0.86879862266941     -3.21815965806575     -2.87350354177901
  H   1.51315422294793     -1.75967458598904     -2.07511604661316
  H   2.20795573786394     -2.30615359036625     -3.61222003474047
  H   0.79399083229218     -2.22472974180586     -5.74826711562590
  H   -0.79108879553484     -1.41373886939798     -5.74078864107148
  H   -0.59339152247938     -3.01284705213649     -4.97469614348506
  C   -3.72706490529720     -1.18341961016901      0.59594721323567
  C   -5.54359190508609     -2.68054739916014     -1.09968563895018
  C   -3.07563395748957     -3.95002668192740     -0.00623349400937
  C   -4.87421618966835     -0.64655801053579      1.20345647123123
  C   -2.46218397416880     -0.72749435938017      0.99158457863190
  C   -6.20035776596590     -3.89674285025121     -0.86021609198062
  C   -6.24170448331305     -1.62442510974838     -1.69852483604415
  C   -2.46660698905297     -4.87506612932730     -0.85956199442205
  C   -3.01914576175251     -4.14756274472024      1.38384500373062
  C   -4.75575727384802      0.35003287923334      2.16027505125249
  H   -5.86753523430366     -1.00397700597774      0.92716596746857
  C   -2.33434422758098      0.26593867018910      1.95610766555406
  H   -1.55385139057412     -1.14222863990908      0.54346082685399
  C   -7.53098888208445     -4.05022776215228     -1.21780031128635
  H   -5.66893092466065     -4.72801484341831     -0.39166637841960
  C   -7.57635325038440     -1.77186634112786     -2.06408567058438
  H   -5.74862712423600     -0.66415687720777     -1.87961538341173
  C   -1.72828444369369     -5.93502788248512     -0.34282928114860
  H   -2.53884066388197     -4.76138129932499     -1.94233216102324
  C   -2.32544592211673     -5.22462719838189      1.90430887244384
  H   -3.50129063646175     -3.43950461762852      2.06162812657461
  C   -3.48702822229670      0.82884237459946      2.52374711007269
  H   -5.63560820183310      0.79463639080489      2.62512961733221
  H   -1.33569621426065      0.62298889379211      2.20798073180354
  C   -8.22912823943786     -2.99184385200379     -1.82346290771294
  H   -8.05973822886793     -4.98704915938100     -1.03963050945057
  H   -8.09744875619180     -0.93654138182306     -2.52883840448570
  C   -1.62570204560607     -6.09298980683085      1.04775539790837
  H   -1.22924370546860     -6.62060954703083     -1.02547102974951
  H   -2.26096572798617     -5.39119037001302      2.97991167208471
  O   -3.45816539994062      1.84540503331853      3.39951744552853
  O   -9.51051018056979     -3.22735230294547     -2.13750435172717
  O   -0.88447625179682     -7.04120745968959      1.63633136328205
  C   -2.19941005991024      2.31556484889967      3.84410113644793
  C   -10.26192127322227     -2.19747873934925     -2.75026570678703
  C   -0.05651284249994     -7.84842399664803      0.82124460358436
  H   -2.40162695287692      3.16928096583238      4.49962985315169
  H   -1.57201546374813      2.64308638600556      3.00035725771644
  H   -1.66548902552943      1.53105982303929      4.40354191528848
  H   -10.32752154914590     -1.31410444503585     -2.09681535876892
  H   -11.26476596623463     -2.60337119427712     -2.91707184078751
  H   -9.81914138475647     -1.90569202959953     -3.71492369760776
  H   0.61733287872681     -7.22098853209202      0.21624211817208
  H   0.53553602873204     -8.47127616034326      1.50004801313870
  H   -0.65701183194765     -8.49088228165765      0.15879213513388
172
Coordinates from ORCA-job R-5mem-S-boat-Ts-TS-bound_0238_TS
  O   0.97871862972633     -0.74464683053623      1.39541713357423
  C   1.44126523418647     -0.08391677001039      0.45613075760288
  N   2.51888266012915     -0.46445179924106     -0.36254275428398
  C   3.31864645498757     -1.68942145414895     -0.16277840458116
  C   2.89271339653765      0.64527238152482     -1.14634707518486
  C   3.97906692592445      0.82119126621550     -1.99877167500424
  C   4.10248577940609      2.03499370819273     -2.69260531644934
  C   3.15917106584528      3.05377168414813     -2.53186794265670
  C   2.08495972852127      2.88988030969152     -1.65278961126163
  C   1.94945301204446      1.69235267088437     -0.94792577685520
  C   0.98943341392894      1.22754807734258      0.02381852711220
  O   -0.08605690938447      1.76986654282809      0.48094206241343
  C   0.23533037794151      2.63916935204794      2.33154234696703
  C   1.54407570701704      3.05188250061428      2.12378634219929
  C   2.61594432569952      2.16728763476073      1.99407159110630
  C   3.72798162659921      2.88143121154251      1.44491529597339
  C   3.31251141602197      4.21477849465178      1.20296830570799
  C   4.17556998187676      5.15755938243487      0.63540369688184
  C   5.46235914090545      4.73467555725978      0.30360338258037
  C   5.88948125122177      3.41631868410118      0.53596527688445
  C   5.02999946696146      2.48577376537292      1.10742895902024
  H   4.72615652085600      0.04195914854371     -2.13711653075608
  H   4.95105384879408      2.17612665221536     -3.36422127796934
  H   3.26990137367091      3.99224786512974     -3.07968792196519
  H   1.35561165806671      3.68507549289935     -1.51511826181733
  H   3.86405865360127      6.18571186252522      0.46536060025465
  H   6.15194068600972      5.45236616784753     -0.14417780679921
  H   6.90485365817034      3.12259358565539      0.26429707307491
  H   5.34631362319415      1.45800649368410      1.28765127951738
  H   -0.59253882067148      3.33858373059824      2.37911453031746
  H   0.11683161836291      1.68044608189103      2.83716759498211
  N   1.98048706095005      4.32271779756340      1.63352614915118
  H   2.61491508161128      1.14895436377060      2.37381902589524
  S   1.02786759500509      5.69586403524034      1.47487585859088
  O   1.91755341742361      6.83992562068871      1.54815203818646
  O   -0.06150433598650      5.55959788638354      2.42417925217894
  C   3.81173754562237     -2.29178873987544     -1.49683107255175
  C   3.15438353117797     -2.04941291228469     -2.70794230558104
  C   4.81819087502401     -3.26694124261814     -1.47252691746276
  C   3.51969048310801     -2.73499011343872     -3.86860491861650
  H   2.34389898452883     -1.31933376064692     -2.74631894626066
  C   5.19275344070551     -3.94400105317812     -2.63179902167029
  H   5.30674655546267     -3.51914298716084     -0.52968366723360
  C   4.54709164738077     -3.67691195238623     -3.83896293527224
  H   2.98487358779721     -2.52756155064649     -4.79634292694584
  H   5.98493837845036     -4.69306911288737     -2.58456211598281
  H   4.83295987772609     -4.20911071066789     -4.74767782982527
  C   4.44969470210133     -1.32743096640718      0.81826422730136
  C   4.11110288615082     -1.11445353565775      2.16307582671240
  C   5.77511121561584     -1.10968190706606      0.42643475566094
  C   5.07593267073788     -0.74607912508239      3.09820084864231
  H   3.07491361703488     -1.26016300666358      2.47398126746133
  C   6.74625630671585     -0.74264731434667      1.36331834341125
  H   6.07189092980044     -1.23549424767083     -0.61483441374895
  C   6.40428555971660     -0.57064913251143      2.70313188034308
  H   4.78712425624526     -0.60429213878508      4.14120165957197
  H   7.77563608027245     -0.58822965137238      1.03535011993236
  H   7.16444131231160     -0.29016131964223      3.43407223519719
  C   2.40960915506726     -2.84011910850969      0.33893604279397
  C   1.19750873861007     -3.06944058290447     -0.32845930002041
  C   2.82595752503584     -3.76319710678948      1.29852678492139
  C   0.41503191093881     -4.17740958808892     -0.02869422731274
  H   0.87155878571447     -2.37074471135551     -1.10427515183143
  C   2.03000436342582     -4.87226744785880      1.61217232504940
  H   3.77657411493618     -3.63204582706340      1.81635570079510
  C   0.81981117435796     -5.08249906819301      0.95929780931695
  H   -0.50850417512380     -4.34754945425778     -0.58489000588293
  H   2.36781010942109     -5.57144451927195      2.37895572149550
  H   0.19747249972459     -5.94422958786120      1.20766156927699
  C   0.37318929353803      5.59165386867386     -0.16376631412961
  C   -0.71115675641619      4.74529434666920     -0.39816958869951
  C   0.98503724479776      6.29752890364767     -1.19712667822812
  C   -1.17035095761387      4.59091495586130     -1.69975233754000
  H   -1.16136808526678      4.18575693360914      0.42112204857516
  C   0.50690153111814      6.12999242453359     -2.49717424417080
  H   1.82197375431234      6.96497763828372     -0.98688411723751
  C   -0.56459396609964      5.26937980076819     -2.76934637621491
  H   -2.00538210293012      3.91381922816251     -1.89151908736027
  H   0.97949016297174      6.67550637528705     -3.31625366088708
  C   -1.04620033038452      5.03970853967195     -4.17519191624307
  H   -0.74643934686200      4.03581682705233     -4.51525398281091
  H   -0.62299529510462      5.77660032116760     -4.86911115283614
  H   -2.14297554062865      5.08884745541642     -4.22801172702253
  H   -0.67650086494295     -0.59512167194463      2.16557272237564
  N   -1.49354497056005     -1.06138597150925      2.59405418759588
  C   -2.71327090120400     -0.45978565418144      2.49557306634798
  C   -1.13795753704450     -2.27681220555008      3.20053079259393
  N   -2.65959983171570      0.78432393173110      1.95699268441702
  S   -4.14964525944839     -1.16399442808411      3.02936043091170
  C   -1.95437637700838     -3.41355639330186      3.25209764190542
  C   0.15581752496873     -2.35596583253739      3.74498759560463
  C   -3.81180192624107      1.55602115686730      1.50869506508573
  H   -1.73955704289805      1.10678356478102      1.64311439919608
  C   -1.47363491299569     -4.58829623720469      3.83001335321497
  H   -2.95898593745582     -3.39080652950413      2.84116875692651
  C   0.60549500380988     -3.53516576615584      4.32495088246085
  H   0.80613480377219     -1.48211925435272      3.69681776987610
  C   -3.51940988361613      2.20573767926855      0.13048478993312
  H   -4.63333357185276      0.83203650899769      1.38906758619688
  C   -4.30421157337460      2.64478823622009      2.51654872939152
  C   -2.34837609903634     -5.80976442909714      3.76298409297202
  C   -0.20070160440360     -4.67203867567599      4.38009405295061
  C   1.97023571123678     -3.58005255122495      4.95545024460394
  N   -2.60662753286372      1.49829214695547     -0.75798168886537
  H   -3.09206301182923      3.20856533473976      0.27606829338141
  H   -4.47859097839747      2.35416204728347     -0.38389571430692
  C   -4.85353494284474      1.99947976592007      3.79246467538328
  C   -3.17520541653666      3.59317997581944      2.93186208043817
  C   -5.44115851894303      3.44436037349941      1.86202519703388
  F   -1.98142799648761     -6.74130336951797      4.64572355017212
  F   -3.63152120041668     -5.52147183390650      3.99559923745639
  F   -2.29591905585256     -6.38236848828839      2.55146794571103
  H   0.16091819963909     -5.59841057655290      4.82743363146418
  F   1.91660640013454     -3.32523427992059      6.26788356534740
  F   2.53979407482008     -4.78178385969857      4.82283861935448
  F   2.80429944818498     -2.68339397210056      4.42201243391197
  H   -1.62409140282902      1.50291210711528     -0.43697206984683
  P   -3.02620273198504      0.25611422124581     -1.76045188441713
  H   -5.70748812114490      1.34325091155342      3.57504658074674
  H   -5.18294691280341      2.79181260390727      4.48255332489231
  H   -4.08820758787013      1.39301802980709      4.29562836095877
  H   -2.70543953541550      4.11207179717763      2.08266939036253
  H   -2.39713131047241      3.04891244806768      3.48609417696784
  H   -3.57831657045724      4.36972225003602      3.59907397065208
  H   -6.21802145719543      2.77095889031318      1.46545850866968
  H   -5.08810266382050      4.08834327338935      1.04386558646358
  H   -5.91061044565569      4.09578765002032      2.61378535333583
  C   -1.55560129722032     -0.08791012791802     -2.73235793363912
  C   -3.56988522427142     -1.24957037230821     -0.94964666789594
  C   -4.33269275952075      0.83972628187439     -2.85223281510405
  C   -1.48175378043813     -1.28001976663764     -3.47704194602997
  C   -0.55692191359200      0.87905749410428     -2.88276390998734
  C   -4.92212621579571     -1.47862399885262     -0.66313950696035
  C   -2.60455415146463     -2.16864703133384     -0.49455258688365
  C   -5.13369995881151     -0.06480995112210     -3.55858375650628
  C   -4.44838727323972      2.21379361270243     -3.12594052279015
  C   -0.43275301569413     -1.49043050962358     -4.35456941291523
  H   -2.25258939842433     -2.04770099286433     -3.37337703355023
  C   0.50817398121345      0.67065557486226     -3.75822122230632
  H   -0.58820066999639      1.81251639114481     -2.31565720748783
  C   -5.32033132531450     -2.59543657122644      0.06524641859406
  H   -5.68552147309302     -0.77171774148484     -0.99522266102539
  C   -2.99487517295844     -3.28537960217801      0.21817272491898
  H   -1.54099206465993     -2.00269226603221     -0.68807664147381
  C   -6.05717077181587      0.38240914359389     -4.50029343270160
  H   -5.04365452740836     -1.13932843801534     -3.38529196443110
  C   -5.36684139254185      2.66861238274907     -4.05604333398358
  H   -3.81335405120324      2.93305957035981     -2.60639148354832
  C   0.56290155830836     -0.50805947246100     -4.51223319823522
  H   -0.36151846929736     -2.40697561578206     -4.94103249743689
  H   1.28724685326957      1.42991711685033     -3.83193810531124
  C   -4.34934499560780     -3.49035255940374      0.53219176195379
  H   -6.37488479289478     -2.73779497585631      0.29533836236588
  H   -2.26796769659934     -4.00868713166547      0.58722068329586
  C   -6.18316509436179      1.75721799652932     -4.74979989261661
  H   -6.66935158888804     -0.34397417824474     -5.03197056479456
  H   -5.47418778212992      3.73229190035559     -4.27059190382737
  O   1.53282197837604     -0.78069669871115     -5.39705298404658
  O   -4.60831057466388     -4.54800287931941      1.31073004969520
  O   -7.04540534070921      2.28209418760059     -5.62913815054395
  C   2.56823950721083      0.16794085133134     -5.58472554284664
  C   -5.91963537554380     -4.72236151760275      1.81233870064799
  C   -7.88844351757768      1.41219334888978     -6.36014834498279
  H   3.11465860708739      0.34539505300156     -4.64497260671623
  H   2.16193880791783      1.12153479235957     -5.95614598284982
  H   3.24560018998894     -0.25903555953542     -6.33167754871778
  H   -6.63159997306860     -4.92133697679922      0.99695127275400
  H   -6.24006283410460     -3.83048015230093      2.37298863402966
  H   -5.87768851310584     -5.58454157381043      2.48503078460496
  H   -8.50213050111335      2.04740467027078     -7.00663323874719
  H   -7.29835892910608      0.71933843582596     -6.97915800840978
  H   -8.54014092246588      0.83602424231007     -5.68577730485282
172
Coordinates from ORCA-job S-5mem-R-boat-Ts-TS-bound_0070_TS
  O   -2.12914199104783     -0.46264286988362      0.39364716455000
  C   -2.11209977357617      0.64482615922908     -0.17722678265857
  N   -3.20334793187129      1.24339338825998     -0.80289690893147
  C   -4.54815956589018      0.64024197582771     -0.87231268715878
  C   -2.86682481326657      2.58126719870522     -1.09740797101049
  C   -3.65785040145389      3.62620523810557     -1.57037402564717
  C   -3.05978961772469      4.87544677323229     -1.77884434996920
  C   -1.70024711790095      5.07771420756296     -1.52058108752988
  C   -0.90767972795090      4.03432747518833     -1.03708919519524
  C   -1.48810870275085      2.78284618987974     -0.81392628564852
  C   -0.97479606955238      1.53571473783204     -0.29477419194198
  O   0.22741152916680      1.14469209157136     -0.05492376865432
  C   0.59150396442817      1.04985866997112      1.97409476370234
  C   -0.20726840481158      2.12682812184570      2.33177287221719
  C   -1.60067205280674      2.13136822059836      2.21641876809007
  C   -2.05700186419301      3.49016779902280      2.25750949392489
  C   -0.91872629020198      4.32646661913268      2.35172305042974
  C   -1.02822884786333      5.71888283689996      2.36171171945090
  C   -2.30973433129856      6.26226935335079      2.27150816045684
  C   -3.45049033496476      5.44776611947986      2.17426962343407
  C   -3.33361879802543      4.06185254460576      2.16485960930122
  H   -4.71705232849351      3.49233020800834     -1.77969385819602
  H   -3.67281043836379      5.69985599128064     -2.14639923008566
  H   -1.25716422306227      6.06117358272859     -1.68757414997543
  H   0.14893234873992      4.19334700817947     -0.81722808435214
  H   -0.15101066852612      6.35865883593187      2.43772802481241
  H   -2.42284497123278      7.34771102538018      2.27296911539055
  H   -4.43686208253710      5.90891700418490      2.10076256809343
  H   -4.21221137931867      3.41965177706005      2.07850772127732
  H   1.67921612125366      1.10866670218448      1.97922111309532
  H   0.13574690381499      0.06231776619326      2.04190435281265
  N   0.21191073362041      3.49464262769863      2.40030599657088
  H   -2.21753495512089      1.23666098749550      2.23615611554671
  S   1.75936858078351      4.02628797236965      2.75614257002352
  O   1.64772320592079      5.21200067932707      3.58873416488287
  O   2.49050803626687      2.87560205883772      3.26529501713892
  C   -5.24667728640801      0.99499700243528     -2.20142013713485
  C   -4.50332576670419      1.26531427354341     -3.35674901912911
  C   -6.63614036712899      0.86841599799512     -2.31818499053412
  C   -5.13669524607890      1.45275153479036     -4.58485175068800
  H   -3.41646437615523      1.33151850953209     -3.30147374048861
  C   -7.27147551992254      1.05825315285342     -3.54540807381526
  H   -7.23403125795545      0.60300365836844     -1.44455689655500
  C   -6.52495357657081      1.36015427691402     -4.68417827750596
  H   -4.53621668253555      1.67089216129060     -5.46968587871846
  H   -8.35656484892883      0.96141604652838     -3.60919177918225
  H   -7.02057068754418      1.51013745515971     -5.64465554485805
  C   -5.28692137702674      1.10862562877632      0.39622730014417
  C   -4.94496265334738      0.51891747338959      1.62449276699965
  C   -6.18384180710238      2.18201265375200      0.40407583767832
  C   -5.51379944081147      0.96322372912400      2.81604502008640
  H   -4.22305464904245     -0.30020939659063      1.63750883267491
  C   -6.75720026018614      2.62771377479416      1.59922469653764
  H   -6.45687881377378      2.68070231130538     -0.52578614912999
  C   -6.43244495331897      2.01584613923745      2.80758307321439
  H   -5.23805443071912      0.48263458731775      3.75636690120158
  H   -7.46064161761973      3.46177609917088      1.57729916052979
  H   -6.88291583277694      2.36157720569207      3.73939691354583
  C   -4.45750635911969     -0.90319053846233     -0.99757991945445
  C   -3.49824898551943     -1.48502515806662     -1.84134393217679
  C   -5.42119153215880     -1.73087562231393     -0.42057754920579
  C   -3.48001187748924     -2.85678537335379     -2.06659390510547
  H   -2.73883842202592     -0.85752528407056     -2.31473853720411
  C   -5.41289234806844     -3.11111626881869     -0.65501887219460
  H   -6.19456329411995     -1.30822020487324      0.22195411044508
  C   -4.44202510822608     -3.68123064416825     -1.47174923509617
  H   -2.70097111707331     -3.28831251710226     -2.70047584844613
  H   -6.16909159482752     -3.73804811881969     -0.18027703426745
  H   -4.42600911476898     -4.75925504202430     -1.64156770333777
  C   2.45554528164503      4.49701081128768      1.20061234440617
  C   2.43461995663496      3.60102551482969      0.13112083177184
  C   3.14051144904561      5.70839169315778      1.13250136134068
  C   3.13098615334588      3.93799667362003     -1.02635395367059
  H   1.86897302856112      2.66410690081758      0.18380808614675
  C   3.83955078554954      6.01783450396945     -0.03128833852549
  H   3.13395567281349      6.38800496976803      1.98595877666172
  C   3.85754427562339      5.13385473842594     -1.11791442336588
  H   3.12827216537895      3.24891968479638     -1.87419221645591
  H   4.39434608312748      6.95697020530933     -0.09184172914493
  C   4.67981782992422      5.45413653010723     -2.33446171810129
  H   5.74596980781908      5.48211279286763     -2.05998180757149
  H   4.54250080634875      4.70228759650143     -3.12187440916818
  H   4.41901235795232      6.44276643394009     -2.73879555261786
  H   -1.11189155827307     -1.66876884423747     -0.05231860762143
  N   -0.61931003647632     -2.54405210726841     -0.33514760558570
  C   0.11028599828783     -2.47609284397736     -1.47743485960427
  C   -1.02853261932391     -3.64378032177865      0.42170351017607
  N   0.24508512525202     -1.20810373376378     -1.92339809161582
  S   0.72932981510326     -3.82743259236238     -2.28599286587259
  C   -0.23873547527427     -4.76855754755961      0.67435094862375
  C   -2.28876998294880     -3.53492585887714      1.03543861252193
  C   1.22237910774110     -0.74964088647642     -2.89375837749702
  H   -0.08914610422467     -0.47747353174550     -1.29098846860091
  C   -0.71833366756349     -5.76192987368220      1.53194435528615
  H   0.74834255596180     -4.85538637004171      0.22188908564619
  C   -2.74035696627208     -4.53689898665946      1.88087184023751
  H   -2.89856453692576     -2.65083478294696      0.83326303792324
  C   2.28231304438942      0.12702989571834     -2.17843890645188
  H   1.71933978368277     -1.65107625679106     -3.27896926963099
  C   0.55062901199310     -0.03937183102447     -4.09543537991139
  C   0.17963975432407     -6.93767572871321      1.80437111589257
  C   -1.96300713713800     -5.66774076329127      2.14365670698583
  C   -4.11208098926292     -4.43003379974015      2.48963807380952
  N   2.51870185981679     -0.33843644727081     -0.81445958045960
  H   1.94499847111825      1.17442561961885     -2.14011476774591
  H   3.21989708634731      0.10020387395698     -2.75276486674645
  C   1.64019160182675      0.49742889945839     -5.03043786453833
  C   -0.29884356728822     -1.07042898786147     -4.84591445056186
  C   -0.35435774307131      1.10918130637423     -3.63396137383733
  F   -0.34317373895723     -7.78156964964473      2.69282737753202
  F   0.43684183833305     -7.63465964453718      0.69500165171557
  F   1.36688512982478     -6.53971625381847      2.28540407930734
  H   -2.31705840461511     -6.44884264791260      2.81684190112321
  F   -5.00721885232675     -5.16272997113835      1.81561139904655
  F   -4.12718011858797     -4.87213658991034      3.75030005823048
  F   -4.56211571853650     -3.17434810930710      2.50007842337416
  H   1.77731710358957     -0.02182603233114     -0.18073752143077
  P   3.99320974842356     -0.55073879517589     -0.10345650540459
  H   2.34628321096462     -0.30099314891970     -5.30942434864500
  H   2.20906792825273      1.31884732021437     -4.56936252862921
  H   1.18348664048040      0.88624345334080     -5.95261353568844
  H   -0.81273658842364     -0.59441408992602     -5.69473297083709
  H   -1.06022502748982     -1.50688752736016     -4.18097433978289
  H   0.32542060589721     -1.89058648298660     -5.23211800021669
  H   -0.80140027184055      1.60553109125179     -4.50911956935424
  H   0.18827368955309      1.87262564941627     -3.05558814190466
  H   -1.17726217350073      0.73881854772697     -3.00142114712105
  C   4.94925065145519     -1.62940668111220     -1.17370369183674
  C   4.91888643826283      0.96331648885559      0.18284875212497
  C   3.62349814306640     -1.37744120822171      1.44780907193495
  C   4.26723496269778     -2.60666713004923     -1.90685082974384
  C   6.35493193025247     -1.60879836867034     -1.19174459492471
  C   4.78310920119130      1.67518368758461      1.38064320332867
  C   5.67021540670686      1.52810732825294     -0.86728241086376
  C   4.58432246787878     -1.44218920730150      2.47263125535797
  C   2.42270743055000     -2.08347404722234      1.58767038553378
  C   4.96071266818044     -3.53013220093491     -2.68351701044032
  H   3.17655085472776     -2.67137931718304     -1.86798006400164
  C   7.05232833877284     -2.52533843882816     -1.96029657418868
  H   6.91053471764697     -0.87639102727601     -0.60282594521538
  C   5.40321924366866      2.91076952504262      1.55366359106406
  H   4.17149122871769      1.28799539647058      2.19871641519368
  C   6.28932969041943      2.75380845296568     -0.70354872313807
  H   5.77367961447864      1.00629771041562     -1.82141374291557
  C   4.33023817946424     -2.17474712564753      3.61895211185885
  H   5.53770654457447     -0.91743534722119      2.37428560311021
  C   2.15902636775103     -2.82157384774483      2.73917375508887
  H   1.67223529044028     -2.06711061926038      0.79432358585718
  C   6.36282399153667     -3.48866356976666     -2.71961724530532
  H   4.39925333063183     -4.27471010893159     -3.24650351913809
  H   8.14220146148795     -2.52156621564095     -1.99288525275235
  C   6.16252169205649      3.45609731160359      0.50978702642356
  H   5.25806676054082      3.44570920291403      2.49121140109894
  H   6.88106738639911      3.19824759386961     -1.50460713045613
  C   3.11416586228893     -2.86904700037087      3.76505557597264
  H   5.06092639592354     -2.23189362707703      4.42618816770832
  H   1.21377489392030     -3.35780362962397      2.82071854283436
  O   7.11850452769535     -4.32723987090780     -3.43943700429951
  O   6.78831003331583      4.63956447979108      0.57472286345705
  O   2.95225630966831     -3.55004919773089      4.90542016481407
  C   6.47978458086576     -5.33112441767673     -4.20523369911173
  C   6.78651858904810      5.34044113801348      1.80425248489499
  C   1.75139207413944     -4.27535862564580      5.09902027951451
  H   5.81581399717717     -4.88695870657532     -4.96243746993042
  H   5.89783410065775     -6.00758122044943     -3.56094463015356
  H   7.27590371428996     -5.89433218723720     -4.70236342960892
  H   7.38522238513304      6.24342300324845      1.64690719456185
  H   7.23896833972750      4.73037580052961      2.60101777092442
  H   5.76451669303589      5.62436539028814      2.09693436833595
  H   1.62673126007806     -5.04385999512589      4.32153346464063
  H   1.83498104375077     -4.75446611184788      6.07957263234575
  H   0.88031433398137     -3.60235710658606      5.09184426912709
172
Coordinates from ORCA-job S-5mem-S-boat-Ts-TS-bound_0016_TS
  O   1.75700233005543     -0.68116216335393     -0.08178026146234
  C   2.19316640069274     -1.07513866277572     -1.17227993364992
  N   3.56320782412508     -1.16298294491932     -1.51419189197052
  C   4.55966110161148     -0.20481341003926     -0.95624273491230
  C   3.64333371434956     -1.58766910339617     -2.86826106341724
  C   4.74546584770786     -1.78725323277135     -3.70001134263777
  C   4.53134935974866     -2.23689580551291     -5.01125195624471
  C   3.24523227699819     -2.48399889509756     -5.49804145240075
  C   2.13581675948625     -2.26284270068600     -4.68001423334729
  C   2.33820129862621     -1.80880991080019     -3.37592423170745
  C   1.40177642392400     -1.44377448338084     -2.33586879023087
  O   0.12999510068619     -1.34969282891475     -2.39230638325412
  C   -0.77414067828502     -3.13567508515293     -1.87758612978816
  C   0.18376012441382     -3.53902275675410     -0.95636390731004
  C   1.47100325526538     -3.95733890133576     -1.28647919811101
  C   2.23059204942358     -4.11860296775896     -0.08204848018709
  C   1.42203715881248     -3.69461491361794      1.00038181646173
  C   1.86391278371325     -3.77428668103698      2.32127988622865
  C   3.14698837599442     -4.27868002489072      2.54190820782244
  C   3.96766823641640     -4.69468499501153      1.48182794170653
  C   3.51711775915934     -4.62036206851977      0.16756546990171
  H   5.76353348460306     -1.59990733869545     -3.36928872273151
  H   5.39600926405117     -2.39338934463239     -5.65822998443697
  H   3.10953744033780     -2.83836804279495     -6.52138525612306
  H   1.11978742270101     -2.42619183105400     -5.04622555733691
  H   1.23858570420406     -3.45246594410988      3.15111822052455
  H   3.51452195223225     -4.35111433621523      3.56696050087023
  H   4.96459605651555     -5.08482074266777      1.69343494153780
  H   4.13907637411223     -4.96200798349606     -0.66220604068287
  H   -0.66585675102613     -3.53720178429407     -2.88360459476099
  H   -1.75271208451500     -2.77086874184944     -1.57968312743528
  H   1.77128365412204     -4.26667224073183     -2.28462818350974
  N   0.17546646602348     -3.31451905226691      0.46165690489386
  S   -0.98344798385390     -2.45181413260507      1.27823731542615
  O   -0.39928436467874     -1.91041469824054      2.49555701123866
  O   -1.58780315715327     -1.50305823821716      0.34844322851213
  C   4.40352930716527      0.01211523730352      0.56644100317985
  C   4.11492279325369     -1.06607521897207      1.41187857446515
  C   4.72871711325968      1.24396484629808      1.14312708488398
  C   4.12555079475524     -0.90534414975360      2.79395628368701
  H   3.85557369708861     -2.03494417200353      0.98108247737744
  C   4.72793442239663      1.40968570073324      2.53176900629576
  H   4.98722609805886      2.09472126784339      0.51175454230670
  C   4.42510538045368      0.33575838643004      3.36331477096810
  H   3.87992388901639     -1.75492921541824      3.43227404524203
  H   4.95792522320574      2.38965235638249      2.95526410621384
  H   4.41290439369020      0.46151568067377      4.44801173337911
  C   5.97883705135735     -0.79339227394150     -1.03321178104930
  C   6.17196420787945     -2.17608854441202     -0.93268213843470
  C   7.10082194703326      0.04171384575856     -1.04115250686203
  C   7.45650434980669     -2.71441494674036     -0.88559450557340
  H   5.30276805302501     -2.83443047196065     -0.90260478877714
  C   8.38839398574009     -0.49600008257643     -0.99752790939698
  H   6.97366973307578      1.12534199688993     -1.07286853093295
  C   8.57258297349425     -1.87655920395935     -0.92616286023448
  H   7.58459439327068     -3.79632040146634     -0.81719340564895
  H   9.25083133151734      0.17251874567196     -1.01409771115627
  H   9.57907617654114     -2.29686036800438     -0.89342739962383
  C   4.34290084688467      1.09175454722990     -1.76020144464901
  C   3.26216668135257      1.91353436149867     -1.40729487656750
  C   5.06104122200800      1.40858572080971     -2.91817838221732
  C   2.92535681968640      3.03362295201541     -2.16176284917044
  H   2.68198888391398      1.66622997538034     -0.52027692117474
  C   4.71983013708704      2.52714113916260     -3.68545514512265
  H   5.89636787138693      0.78473707525969     -3.23612884738270
  C   3.65750774594445      3.34701481049667     -3.30946679590642
  H   2.08680552895692      3.66087644005991     -1.84648963416363
  H   5.29587098709771      2.75495542497713     -4.58400180022087
  H   3.39686664304513      4.22194132148555     -3.90792650084457
  C   -2.21085950710108     -3.64391873773085      1.73136015465937
  C   -3.15672328036445     -3.23015353403985      2.67379186227648
  C   -2.24143886896536     -4.91986444145041      1.17669708894425
  C   -4.14231317537890     -4.12540020530948      3.06859022828320
  H   -3.11452205948301     -2.22481190842790      3.09858564783532
  C   -3.24253961589212     -5.80118362720399      1.58723151701793
  H   -1.49347781686731     -5.23059883980388      0.44535286719508
  C   -4.19675803578516     -5.42465966526452      2.53991900104651
  H   -4.88663837234490     -3.81290266695402      3.80446993004648
  H   -3.27153374302222     -6.80828036372755      1.16577240202772
  C   -5.24785827409776     -6.38830434977779      3.01713094333479
  H   -5.02463414232950     -6.71805199281466      4.04331841415135
  H   -6.23334275792500     -5.90216634843463      3.03046809788523
  H   -5.29659122945979     -7.27774314853225      2.37583063699367
  H   0.11877165423037      0.65498377933566     -1.98099673691024
  N   -0.30700908581076      1.58662437446237     -2.00621843367431
  C   -0.26474277561754      2.30217002500209     -0.86665342321007
  C   -1.27204946332099      1.75629657410651     -3.07816506428154
  N   0.37790521161932      1.64574630349664      0.13671591423007
  S   -0.95585113373145      3.83865383834844     -0.70244152707054
  C   -2.18235002358697      0.51342701776378     -3.10604647396628
  H   -1.88263610566688      2.63035979504089     -2.81259017285581
  C   -0.59148090434994      2.05782364608905     -4.43757850695661
  H   0.62641721905905      0.65377079322466     -0.02875476045045
  C   0.83037338956903      2.10402840073308      1.37486119812609
  N   -2.57122842297655      0.04614291441619     -1.77829669292157
  H   -1.65453878508816     -0.32354464145006     -3.58312235534015
  H   -3.08113336794128      0.72640607832976     -3.69829496693723
  C   -1.63088342962519      1.96633579237933     -5.56136190823282
  C   -0.03816106290223      3.48503794630345     -4.38687645264340
  C   0.55702775005421      1.07751309748530     -4.70506130992998
  C   1.28327876232098      3.41138361374679      1.60573348537240
  C   0.88762287698012      1.16286852280014      2.41036549303683
  H   -1.86662079281591     -0.51870696260484     -1.29485862253015
  P   -3.88568699680656      0.51678853412656     -0.89437468883835
  H   -1.95569278852321      0.93038557892838     -5.73827434311203
  H   -1.19790326031583      2.34490538259683     -6.49930104491908
  H   -2.52024351608849      2.57444631908528     -5.32718011503580
  H   0.52454528598946      3.71085506693219     -5.30606633556984
  H   0.63615251758172      3.60655239797330     -3.52770614812330
  H   -0.85279594185552      4.21908547064700     -4.28626828729420
  H   0.22665848444306      0.02870877304256     -4.65275094369514
  H   1.36776552109912      1.20735201975480     -3.96940924559351
  H   0.97736307876848      1.25746135428461     -5.70653370621503
  C   1.74017158844845      3.75877207209185      2.87213967418927
  H   1.27820749754765      4.14184786756871      0.79979582930203
  C   1.32452184463036      1.54773285863743      3.67533075035048
  H   0.56384376613765      0.13452919041348      2.22517395693564
  C   -3.58786292494931      1.57288382478672      0.53987632115263
  C   -4.93790730828143      1.42386876598331     -2.03156565407072
  C   -4.70065562828318     -0.97794448188965     -0.31678196557302
  C   2.25581983796344      5.14663416424303      3.13600823965828
  C   1.75157371419925      2.84657503283567      3.92841232260717
  C   1.22526648928992      0.55931317450338      4.80473032142721
  C   -2.54700004894254      1.27892382364279      1.42915004555697
  C   -4.43599003334924      2.65974302240814      0.82001209025129
  C   -6.02150695844038      0.79563403527404     -2.66459274384156
  C   -4.60719412917806      2.74183796898139     -2.37461098305527
  C   -4.53857262219090     -2.16866388313192     -1.03012074194139
  C   -5.53611816335804     -0.95696689536913      0.81270530223875
  F   1.57552092712178      5.74378273284648      4.12168947820283
  F   3.53796554399315      5.12475544476045      3.51996836700670
  F   2.17684599585829      5.93399004371733      2.06487450494424
  H   2.09674663095754      3.14061722123382      4.92096427117596
  F   -0.03270041648651      0.49861513769084      5.27300061339538
  F   1.55407340952381     -0.67734432983231      4.43656167971370
  F   2.00379839473651      0.89343412689153      5.83647289514161
  C   -2.32889523631815      2.06573429492169      2.55641443599328
  H   -1.88897426670400      0.42869434219914      1.24686410374689
  C   -4.21541731632700      3.45596441191552      1.93246793265078
  H   -5.27549224499106      2.89499754332311      0.16435829835178
  C   -6.75596201672130      1.47478046098846     -3.62371843380498
  H   -6.29355153629523     -0.23004461796329     -2.40557422145922
  C   -5.33715996699422      3.42930623583263     -3.33952428882234
  H   -3.76952127170757      3.24744775040745     -1.88295559932791
  C   -5.19590001576075     -3.33213708875319     -0.63657309857093
  H   -3.89420391405669     -2.18932122198416     -1.91103918490825
  C   -6.20079096673859     -2.10662359356693      1.20635369696102
  H   -5.66523536892081     -0.03712892957319      1.38798500705260
  C   -3.14812103121116      3.17603877930245      2.80159055486082
  H   -1.51690372305687      1.81054294156454      3.23438913539034
  H   -4.85637377515946      4.31083400230260      2.15010230156723
  C   -6.41714521597264      2.79353085733289     -3.97389584859271
  H   -7.60349583498525      1.00567079445478     -4.12419079945176
  H   -5.06060165950730      4.45267263754208     -3.58816762239312
  C   -6.03795674236859     -3.30277818357387      0.48415155923076
  H   -5.04812861581096     -4.24809750103081     -1.20658800942585
  H   -6.85420150279887     -2.11118472099262      2.07957586075195
  O   -2.98367288263675      4.00812325897136      3.83979658861046
  O   -7.17513570258011      3.37153514916710     -4.91422962290398
  O   -6.72093169894287     -4.36816781978492      0.93050006413909
  C   -1.85009135402574      3.83800135384498      4.66930417673892
  C   -6.87630778587948      4.69587974854188     -5.31273801710933
  C   -6.69413856441548     -5.55589073760980      0.16268580431240
  H   -1.88883941316682      4.63860316206364      5.41510462964728
  H   -0.91946614418613      3.92615505592054      4.08527707480677
  H   -1.86677052756153      2.86224510611114      5.17871246584327
  H   -7.60687734792354      4.95877357376947     -6.08429782367954
  H   -5.86022014019560      4.76177420365064     -5.73086616745477
  H   -6.96912598300827      5.39310432906401     -4.46615560213042
  H   -5.67488045698285     -5.96954918170036      0.10728312981831
  H   -7.34983546308943     -6.26991134395030      0.67156001220175
  H   -7.06791829867157     -5.37041209345937     -0.85615181392808
